# Supplementary material for: Monitoring and stability analysis of roadbed & high slope prior to highway construction
Source: PLoS One. 2024 Jun 17;19(6):e0303860. doi: 10.1371/journal.pone.0303860 (PMC11182516; doi:10.1371/journal.pone.0303860)
Supplement: S1 Data — (XLS) [file pone.0303860.s001.xls]

## Sheet: Slope 1
Time of monitoring	Coordinates			Deformation rate(mm/d)			Cumulative deformation(mm)			Coordinates			Deformation rate(mm/d)			Cumulative deformation(mm)			Coordinates			Deformation rate(mm/d)			Cumulative deformation(mm)			Coordinates			Deformation rate(mm/d)			Cumulative deformation(mm)			Coordinates			Deformation rate(mm/d)			Cumulative deformation(mm)			Coordinates			Deformation rate(mm/d)
	1-1#			1-1#			1-1#			1-2#			1-2#			1-2#			1-3#			1-3#			1-3#			1-4#			1-4#			1-4#			1-5#			1-5#			1-5#			1-6#			1-6#
	X	Y	Z	X	Y	Z	X	Y	Z	X	Y	Z	X	Y	Z	X	Y	Z	X	Y	Z	X	Y	Z	X	Y	Z	X	Y	Z	X	Y	Z	X	Y	Z	X	Y	Z	X	Y	Z	X	Y	Z	X	Y	Z	X
2022-07-24	4759.57	3363.97	379.884	0	0	0	0	0	0	4862.14	3378.19	380.168	0	0	0	0	0	0	4914.03	3387.61	380.64	0	0	0	0	0	0	4953.5	3394.84	380.495	0	0	0	0	0	0	4991.7	3405.85	382.153	0	0	0	0	0	0	5029.59	3418.86	384.084	0
2022-07-26	4759.57	3363.97	379.88	-1.8	-0.25	-1.6	-3.6	-0.5	-3.2	4862.14	3378.19	380.17	0.65	-0.3	0.85	1.3	-0.6	1.7	4914.03	3387.61	380.639	-0.3	-0.1	-0.25	-0.6	-0.2	-0.5	4953.5	3394.84	380.495	0.8	0.6	-0.15	1.6	1.2	-0.3	4991.7	3405.85	382.151	0.55	-1.15	-1.05	1.1	-2.3	-2.1	5029.59	3418.86	384.085	-1.2
2022-07-28	4759.57	3363.96	379.879	-1.85	-0.35	-0.55	-7.3	-1.2	-4.3	4862.14	3378.19	380.172	-0.2	0.2	1.2	0.9	-0.2	4.1	4914.03	3387.61	380.637	1.4	-0.3	-1.15	2.2	-0.8	-2.8	4953.5	3394.84	380.495	0.6	0.65	-0.05	2.8	2.5	-0.4	4991.7	3405.84	382.151	0.6	-1.65	-0.15	2.3	-5.6	-2.4	5029.59	3418.86	384.085	-0.75
2022-07-30	4759.56	3363.96	379.879	-1.65	-0.6	-0.2	-10.6	-2.4	-4.7	4862.14	3378.19	380.175	0.8	-0.85	1.5	2.5	-1.9	7.1	4914.03	3387.61	380.633	1.15	-0.6	-1.85	4.5	-2	-6.5	4953.5	3394.84	380.494	-0.15	0.45	-0.15	2.5	3.4	-0.7	4991.7	3405.85	382.15	0.9	1.55	-0.6	4.1	-2.5	-3.6	5029.59	3418.86	384.088	-0.6
2022-08-02	4759.56	3363.96	379.877	-1.73333	-0.0333333	-0.766667	-15.8	-2.5	-7	4862.15	3378.19	380.177	0.166667	-0.566667	0.6	3	-3.6	8.9	4914.04	3387.61	380.63	1.83333	0.266667	-0.966667	10	-1.2	-9.4	4953.51	3394.84	380.494	0.7	0.266667	-0.1	4.6	4.2	-1	4991.71	3405.84	382.149	0.6	-1.33333	-0.366667	5.9	-6.5	-4.7	5029.59	3418.86	384.091	-0.533333
2022-08-04	4759.56	3363.96	379.875	1.45	0.5	-0.65	-12.9	-1.5	-8.3	4862.14	3378.19	380.175	-1.22	1.1	-0.9	0.56	-1.4	7.1	4914.03	3387.61	380.633	-1.25	0.9	1.45	7.5	0.6	-6.5	4953.5	3394.84	380.496	-1.6	-1	0.8	1.4	2.2	0.6	4991.7	3405.85	382.151	-0.8	1.55	1.2	4.3	-3.4	-2.3	5029.59	3418.86	384.093	-0.1
2022-08-06	4759.56	3363.97	379.873	0.45	0.65	-1.05	-12	-0.2	-10.4	4862.14	3378.19	380.174	-1.68	0.85	-0.55	-2.8	0.3	6	4914.03	3387.61	380.637	-1.55	0.15	1.8	4.4	0.9	-2.9	4953.5	3394.84	380.497	-1.8	-0.6	0.45	-2.2	1	1.5	4991.7	3405.85	382.154	-1.2	0.9	1.8	1.9	-1.6	1.3	5029.59	3418.86	384.096	-0.2
2022-08-08	4759.56	3363.97	379.873	1.3	0.65	-0.1	-9.4	1.1	-10.6	4862.14	3378.19	380.173	-1.05	0.75	-0.45	-4.9	1.8	5.1	4914.03	3387.61	380.639	-1	0.15	0.95	2.4	1.2	-1	4953.5	3394.84	380.499	-1.05	0.5	1.35	-4.3	2	4.2	4991.7	3405.85	382.157	-1.05	1.6	1.1	-0.2	1.6	3.5	5029.59	3418.86	384.093	0.1
2022-08-11	4759.57	3363.97	379.87	0.466667	0.466667	-0.933333	-8	2.5	-13.4	4862.14	3378.19	380.173	-0.233333	-0.133333	-0.0666667	-5.6	1.4	4.9	4914.03	3387.61	380.638	0.166667	-0.2	-0.266667	2.9	0.6	-1.8	4953.49	3394.84	380.5	-1.1	0.1	0.133333	-7.6	2.3	4.6	4991.7	3405.85	382.156	-0.0666667	0.233333	-0.2	-0.4	2.3	2.9	5029.59	3418.86	384.094	-0.333333
2022-08-14	4759.57	3363.97	379.867	0.533333	0.366667	-0.966667	-6.4	3.6	-16.3	4862.14	3378.19	380.17	-0.433333	-0.3	-1.1	-6.9	0.5	1.6	4914.03	3387.61	380.637	-0.266667	0.133333	-0.4	2.1	1	-3	4953.49	3394.84	380.501	0.4	-0.166667	0.466667	-6.4	1.8	6	4991.7	3405.85	382.16	-0.4	0.133333	1.2	-1.6	2.7	6.5	5029.59	3418.86	384.094	-0.4
2022-08-17	4759.57	3363.97	379.867	-0.0666667	-0.466667	-0.133333	-6.6	2.2	-16.7	4862.14	3378.19	380.169	0.133333	0.233333	-0.166667	-6.5	1.2	1.1	4914.03	3387.61	380.636	-0.233333	0.0666667	-0.166667	1.4	1.2	-3.5	4953.49	3394.84	380.501	-0.133333	-0.266667	-0.1	-6.8	1	5.7	4991.7	3405.85	382.159	-0.133333	-0.133333	-0.0666667	-2	2.3	6.3	5029.59	3418.86	384.091	-0.0666667
2022-08-20	4759.57	3363.97	379.867	1.36667	0.366667	0.0666667	-2.5	3.3	-16.5	4862.14	3378.19	380.169	-0.2	-0.133333	-0.1	-7.1	0.8	0.8	4914.03	3387.61	380.635	0.166667	-0.166667	-0.233333	1.9	0.7	-4.2	4953.5	3394.84	380.499	0.5	0.233333	-0.666667	-5.3	1.7	3.7	4991.7	3405.85	382.158	-0.1	0.1	-0.633333	-2.3	2.6	4.4	5029.59	3418.86	384.09	0.833333
2022-10-01	4759.56	3363.96	379.868	-0.209524	-0.204762	0.0190476	-11.3	-5.3	-15.7	4862.13	3378.18	380.164	-0.0452381	-0.17619	-0.114286	-9	-6.6	-4	4914.01	3387.6	380.627	-0.409524	-0.207143	-0.190476	-15.3	-8	-12.2	4953.49	3394.83	380.486	-0.230952	-0.195238	-0.297619	-15	-6.5	-8.8	4991.69	3405.84	382.143	-0.104762	-0.154762	-0.35	-6.7	-3.9	-10.3	5029.58	3418.85	384.092	-0.102381
2022-10-03	4759.56	3363.96	379.865	-0.15	0.1	-1.25	-11.6	-5.1	-18.2	4862.13	3378.18	380.164	0.15	-0.1	-0.1	-8.7	-6.8	-4.2	4914.01	3387.6	380.627	-0.1	-0.2	-0.15	-15.5	-8.4	-12.5	4953.49	3394.83	380.487	-0.3	-0.15	0.2	-15.6	-6.8	-8.4	4991.69	3405.84	382.142	-0.2	-0.25	-0.2	-7.1	-4.4	-10.7	5029.58	3418.85	384.091	0.1
2022-10-05	4759.56	3363.96	379.866	-0.1	0.25	0.55	-11.8	-4.6	-17.1	4862.13	3378.18	380.165	-0.75	-0.6	0.7	-10.2	-8	-2.8	4914.01	3387.6	380.627	0.35	0.15	0.2	-14.8	-8.1	-12.1	4953.49	3394.83	380.487	0.7	0.2	0.1	-14.2	-6.4	-8.2	4991.69	3405.84	382.142	-0.45	0.2	-0.2	-8	-4	-11.1	5029.58	3418.85	384.09	0.25
2022-10-07	4759.56	3363.96	379.865	0.05	0.6	-0.6	-11.7	-3.4	-18.3	4862.13	3378.18	380.167	-0.25	-0.2	0.7	-10.7	-8.4	-1.4	4914.01	3387.6	380.628	0.05	-0.65	0.15	-14.7	-9.4	-11.8	4953.49	3394.83	380.488	1.2	-0.1	0.45	-11.8	-6.6	-7.3	4991.69	3405.85	382.142	0.6	0.75	0	-6.8	-2.5	-11.1	5029.58	3418.85	384.091	-0.45
2022-10-09	4759.56	3363.96	379.866	-0.35	-0.7	0.2	-12.4	-4.8	-17.9	4862.13	3378.18	380.166	0.1	-0.5	-0.3	-10.5	-9.4	-2	4914.01	3387.6	380.627	0.7	-0.05	-0.25	-13.3	-9.5	-12.3	4953.49	3394.83	380.488	0.45	0.3	0.3	-10.9	-6	-6.7	4991.69	3405.85	382.141	-0.15	-0.1	-0.4	-7.1	-2.7	-11.9	5029.58	3418.85	384.091	0.75
2022-10-11	4759.56	3363.96	379.865	0.15	-1.65	-0.35	-12.1	-8.1	-18.6	4862.13	3378.18	380.169	-0.25	-0.4	1.2	-11	-10.2	0.4	4914.01	3387.6	380.627	0.7	-0.05	-0.35	-11.9	-9.6	-13	4953.49	3394.83	380.49	0.7	-0.25	0.75	-9.5	-6.5	-5.2	4991.69	3405.84	382.141	0.5	-0.55	0	-6.1	-3.8	-11.9	5029.59	3418.85	384.089	0.8
2022-10-13	4759.56	3363.96	379.866	-0.8	-1.05	0.75	-13.7	-10.2	-17.1	4862.13	3378.18	380.172	0.95	0.8	1.65	-9.1	-8.6	3.7	4914.01	3387.6	380.628	-0.4	0.1	0.55	-12.7	-9.4	-11.9	4953.49	3394.83	380.491	1	-0.15	0.55	-7.5	-6.8	-4.1	4991.69	3405.85	382.142	-0.7	0.2	0.15	-7.5	-3.4	-11.6	5029.59	3418.85	384.087	0.75
2022-10-14	4759.56	3363.95	379.868	0.1	-0.6	1.4	-13.6	-10.8	-15.7	4862.13	3378.18	380.171	1.4	-0.5	-0.8	-7.7	-9.1	2.9	4914.01	3387.6	380.627	-0.2	-1.4	-0.9	-12.9	-10.8	-12.8	4953.49	3394.83	380.491	-0.8	-0.8	0.5	-8.3	-7.6	-3.6	4991.69	3405.85	382.142	1	0.5	0.7	-6.5	-2.9	-10.9	5029.59	3418.85	384.088	-0.8
2022-10-17	4759.56	3363.95	379.865	0.166667	-0.233333	-0.766667	-13.1	-11.5	-18	4862.13	3378.18	380.171	-0.0666667	0.3	-0.166667	-7.9	-8.2	2.4	4914.01	3387.6	380.626	0.133333	-0.333333	-0.233333	-12.5	-11.8	-13.5	4953.49	3394.83	380.492	0.0333333	-0.366667	0.333333	-8.2	-8.7	-2.6	4991.69	3405.85	382.144	-0.133333	0.466667	0.433333	-6.9	-1.5	-9.6	5029.59	3418.85	384.089	0.333333
2022-10-19	4759.56	3363.95	379.867	-0.75	-0.15	0.9	-14.6	-11.8	-16.2	4862.13	3378.18	380.174	-0.7	-0.4	1.75	-9.3	-9	5.9	4914.01	3387.6	380.625	-0.7	0.2	-0.5	-13.9	-11.4	-14.5	4953.49	3394.83	380.493	-0.3	0.65	0.5	-8.8	-7.4	-1.6	4991.69	3405.85	382.143	-0.1	-0.65	-0.45	-7.1	-2.8	-10.5	5029.59	3418.85	384.088	-0.55
2022-10-21	4759.56	3363.95	379.87	-0.6	0.1	1.3	-15.8	-11.6	-13.6	4862.13	3378.18	380.172	0.55	0.6	-0.85	-8.2	-7.8	4.2	4914.01	3387.6	380.626	-0.4	-0.5	0.6	-14.7	-12.4	-13.3	4953.49	3394.83	380.494	-0.3	-0.2	0.2	-9.4	-7.8	-1.2	4991.69	3405.85	382.143	-0.4	0.05	0.35	-7.9	-2.7	-9.8	5029.59	3418.85	384.088	0.55
2022-10-23	4759.56	3363.95	379.87	0.35	-0.65	0.05	-15.1	-12.9	-13.5	4862.13	3378.18	380.171	-0.05	0.2	-0.65	-8.3	-7.4	2.9	4914.01	3387.6	380.625	-0.3	0.55	-0.5	-15.3	-11.3	-14.3	4953.49	3394.83	380.492	0.55	0.95	-0.85	-8.3	-5.9	-2.9	4991.69	3405.85	382.143	-0.35	-0.35	-0.15	-8.6	-3.4	-10.1	5029.59	3418.85	384.087	-0.9
2022-10-25	4759.56	3363.95	379.869	-0.6	0.3	-0.4	-16.3	-12.3	-14.3	4862.13	3378.18	380.172	0.1	0.7	0.45	-8.1	-6	3.8	4914.01	3387.6	380.624	0.3	-0.75	-0.6	-14.7	-12.8	-15.5	4953.49	3394.83	380.491	-0.6	-0.65	-0.35	-9.5	-7.2	-3.6	4991.69	3405.84	382.143	0.35	-0.3	-0.25	-7.9	-4	-10.6	5029.59	3418.85	384.088	-0.45
2022-10-27	4759.56	3363.95	379.87	-0.55	0.45	0.3	-17.4	-11.4	-13.7	4862.13	3378.19	380.173	-0.1	0.8	0.35	-8.3	-4.4	4.5	4914.01	3387.6	380.623	-0.2	0.05	-0.5	-15.1	-12.7	-16.5	4953.49	3394.84	380.489	0.95	1.45	-1.2	-7.6	-4.3	-6	4991.69	3405.85	382.141	0.1	0.75	-0.7	-7.7	-2.5	-12	5029.58	3418.85	384.089	-0.6
2022-10-29	4759.56	3363.95	379.87	0.35	-0.25	0.3	-16.7	-11.9	-13.1	4862.13	3378.19	380.17	0.4	1.1	-1.25	-7.5	-2.2	2	4914.01	3387.6	380.625	0.4	0.4	0.7	-14.3	-11.9	-15.1	4953.5	3394.84	380.49	1.15	0.65	0.3	-5.3	-3	-5.4	4991.69	3405.85	382.142	-0.25	0.3	0.3	-8.2	-1.9	-11.4	5029.58	3418.85	384.091	-0.55
2022-10-31	4759.56	3363.95	379.869	0.55	0.55	-0.55	-15.6	-10.8	-14.2	4862.13	3378.19	380.171	-0.1	-0.6	0.3	-7.7	-3.4	2.6	4914.01	3387.6	380.625	0.2	-0.45	0.45	-13.9	-12.8	-14.2	4953.49	3394.84	380.488	-0.25	-0.55	-0.7	-5.8	-4.1	-6.8	4991.69	3405.85	382.141	0.4	-0.7	-0.5	-7.4	-3.3	-12.4	5029.58	3418.85	384.09	0.6
2022-11-01	4759.56	3363.95	379.868	0.3	-0.2	-0.9	-15.3	-11	-15.1	4862.13	3378.19	380.17	-0.8	0.3	-0.4	-8.5	-3.1	2.2	4914.01	3387.6	380.626	-0.7	-0.2	0.9	-14.6	-13	-13.3	4953.5	3394.84	380.489	0.6	0.2	0.5	-5.2	-3.9	-6.3	4991.69	3405.85	382.142	0.9	0.9	0.9	-6.5	-2.4	-11.5	5029.58	3418.85	384.091	-0.5
2022-11-02	4759.56	3363.96	379.869	-0.3	1	0.3	-15.6	-10	-14.8	4862.13	3378.19	380.17	0.7	-1	0	-7.8	-4.1	2.2	4914.01	3387.6	380.627	-0.3	1	0.2	-14.9	-12	-13.1	4953.5	3394.84	380.488	-0.1	0.8	-1	-5.3	-3.1	-7.3	4991.69	3405.85	382.142	0.7	-1	0.2	-5.8	-3.4	-11.3	5029.58	3418.85	384.092	-0.2
2022-11-03	4759.56	3363.96	379.87	-1	-0.4	0.9	-16.6	-10.4	-13.9	4862.13	3378.19	380.17	-0.7	-0.3	-0.3	-8.5	-4.4	1.9	4914.01	3387.6	380.627	0.2	0.4	0.7	-14.7	-11.6	-12.4	4953.49	3394.84	380.487	-0.7	1	-0.4	-6	-2.1	-7.7	4991.69	3405.85	382.142	0.5	-0.2	0.5	-5.3	-3.6	-10.8	5029.58	3418.85	384.092	0.1
2022-11-04	4759.56	3363.95	379.869	-0.6	-0.7	-0.6	-17.2	-11.1	-14.5	4862.13	3378.19	380.17	-0.2	0.4	0.1	-8.7	-4	2	4914.01	3387.6	380.627	-0.2	-0.5	-0.7	-14.9	-12.1	-13.1	4953.49	3394.84	380.487	-0.9	0.7	-0.3	-6.9	-1.4	-8	4991.69	3405.85	382.142	-1	0.2	-0.6	-6.3	-3.4	-11.4	5029.58	3418.85	384.092	0.5
2022-11-05	4759.56	3363.95	379.869	-1	-1	0.3	-18.2	-12.1	-14.2	4862.13	3378.19	380.17	-0.7	-0.6	0	-9.4	-4.6	2	4914.01	3387.6	380.627	0.7	-0.5	0.4	-14.2	-12.6	-12.7	4953.49	3394.84	380.488	0.9	0.1	1	-6	-1.3	-7	4991.69	3405.85	382.142	0.9	0.6	0.4	-5.4	-2.8	-11	5029.58	3418.85	384.092	0.5
2022-11-06	4759.56	3363.95	379.868	0.2	0.1	-0.8	-18	-12	-15	4862.13	3378.18	380.17	-1	-0.7	-0.1	-10.4	-5.3	1.9	4914.01	3387.6	380.627	0.9	0.5	0.5	-13.3	-12.1	-12.2	4953.5	3394.84	380.488	0.7	-0.2	0.2	-5.3	-1.5	-6.8	4991.69	3405.85	382.144	0.1	-0.9	1.5	-5.3	-3.7	-9.5	5029.59	3418.85	384.092	0.6
2022-11-07	4759.56	3363.95	379.869	0.5	-0.8	0.7	-17.5	-12.8	-14.3	4862.13	3378.18	380.17	0.5	-0.9	-0.3	-9.9	-6.2	1.6	4914.01	3387.6	380.627	1.1	1.2	-0.7	-12.2	-10.9	-12.9	4953.49	3394.84	380.488	-0.8	-1	-0.6	-6.1	-2.5	-7.4	4991.69	3405.85	382.144	0	0.1	0.5	-5.3	-3.6	-9	5029.59	3418.85	384.092	0.4
2022-11-08	4759.56	3363.95	379.869	0.5	0.8	0.1	-17	-12	-14.2	4862.13	3378.18	380.169	0.3	-0.2	-0.4	-9.6	-6.4	1.2	4914.02	3387.6	380.626	1.3	0.7	-1	-10.9	-10.2	-13.9	4953.49	3394.84	380.487	-1	0.5	-0.6	-7.1	-2	-8	4991.69	3405.85	382.143	-0.3	0.7	-0.9	-5.6	-2.9	-9.9	5029.59	3418.85	384.093	-0.3
2022-11-09	4759.56	3363.95	379.868	0.6	-0.7	-1	-16.4	-12.7	-15.2	4862.13	3378.18	380.17	0.2	-0.5	0.6	-9.4	-6.9	1.8	4914.02	3387.6	380.626	1.3	1.1	0.2	-9.6	-9.1	-13.7	4953.49	3394.84	380.488	0.9	-0.4	0.9	-6.2	-2.4	-7.1	4991.69	3405.85	382.145	-0.5	0.7	1.4	-6.1	-2.2	-8.5	5029.59	3418.85	384.093	0.1
2022-11-10	4759.56	3363.95	379.868	-0.1	1	0.2	-16.5	-11.7	-15	4862.13	3378.18	380.169	0.6	-0.5	-1	-8.8	-7.4	0.8	4914.02	3387.6	380.626	1.6	1.4	0.1	-8	-7.7	-13.6	4953.49	3394.84	380.487	-0.3	-0.7	-0.6	-6.5	-3.1	-7.7	4991.69	3405.85	382.145	0.6	1	0.7	-5.5	-1.2	-7.8	5029.59	3418.85	384.094	0.7
2022-11-11	4759.56	3363.95	379.868	0.7	-0.9	-0.1	-15.8	-12.6	-15.1	4862.13	3378.18	380.168	0.9	0.3	-0.7	-7.9	-7.1	0.1	4914.02	3387.6	380.626	-0.1	-0.6	-0.4	-8.1	-8.3	-14	4953.49	3394.84	380.487	-0.3	0	-0.7	-6.8	-3.1	-8.4	4991.69	3405.85	382.145	-0.5	-0.2	-0.2	-6	-1.4	-8	5029.59	3418.85	384.093	-0.9
2022-11-12	4759.56	3363.95	379.869	0.7	-0.7	0.4	-15.1	-13.3	-14.7	4862.13	3378.18	380.169	-0.8	-0.6	0.5	-8.7	-7.7	0.6	4914.02	3387.6	380.626	1	-0.8	0.9	-7.1	-9.1	-13.1	4953.49	3394.84	380.486	-0.8	1	-0.7	-7.6	-2.1	-9.1	4991.69	3405.85	382.145	0.7	0.6	-0.5	-5.3	-0.8	-8.5	5029.58	3418.85	384.093	-0.1
2022-11-13	4759.56	3363.95	379.87	0.1	0.6	1	-15	-12.7	-13.7	4862.13	3378.18	380.169	-0.6	0.9	0.4	-9.3	-6.8	1	4914.02	3387.6	380.627	-0.1	-0.2	0.5	-7.2	-9.3	-12.6	4953.49	3394.84	380.485	-0.9	0.8	-0.6	-8.5	-1.3	-9.7	4991.69	3405.85	382.144	0.1	1	-0.7	-5.2	0.2	-9.2	5029.58	3418.85	384.092	-0.3
2022-11-14	4759.56	3363.95	379.869	0.6	0.5	-1	-14.4	-12.2	-14.7	4862.13	3378.18	380.169	0.7	0	-0.5	-8.6	-6.8	0.5	4914.02	3387.6	380.627	0.1	-0.5	-0.4	-7.1	-9.8	-13	4953.49	3394.84	380.485	0.4	-0.1	0.1	-8.1	-1.4	-9.6	4991.69	3405.85	382.144	-0.8	0.1	0.4	-6	0.3	-8.8	5029.58	3418.85	384.091	0.1
2022-11-15	4759.56	3363.95	379.87	0.9	-0.4	0.9	-13.5	-12.6	-13.8	4862.13	3378.18	380.169	-0.1	-0.2	-1.13687e-10	-8.7	-7	0.5	4914.02	3387.6	380.626	-0.3	-0.4	-0.4	-7.4	-10.2	-13.4	4953.49	3394.84	380.484	0.5	-0.2	-0.9	-7.6	-1.6	-10.5	4991.69	3405.85	382.144	0.8	-0.1	-0.8	-5.2	0.2	-9.6	5029.58	3418.85	384.091	-0.4
2022-11-18	4759.56	3363.95	379.871	-0.5	0.233333	0.366667	-15	-11.9	-12.7	4862.13	3378.18	380.166	0.0666667	-0.133333	-0.733333	-8.5	-7.4	-1.7	4914.02	3387.6	380.627	0.466667	0.8	0.133333	-6	-7.8	-13	4953.49	3394.84	380.486	0.166667	-0.333333	0.466667	-7.1	-2.6	-9.1	4991.69	3405.85	382.143	0.133333	0.733333	-0.0666667	-4.8	2.4	-9.8	5029.59	3418.85	384.092	0.333333
2022-11-22	4759.56	3363.95	379.872	-0.1	0.075	0.225	-15.4	-11.6	-11.8	4862.13	3378.18	380.166	-0.175	0.475	-0.05	-9.2	-5.5	-1.9	4914.02	3387.61	380.629	0	0.4	0.625	-6	-6.2	-10.5	4953.49	3394.84	380.485	0	-0.075	-0.2	-7.1	-2.9	-9.9	4991.7	3405.85	382.145	0.2	0.15	0.5	-4	3	-7.8	5029.59	3418.85	384.091	0.2
2022-11-23	4759.56	3363.95	379.872	0.8	-0.4	0.4	-14.6	-12	-11.4	4862.13	3378.18	380.166	-0.3	0.5	-0.4	-9.5	-5	-2.3	4914.02	3387.61	380.63	0.5	0	0.9	-5.5	-6.2	-9.6	4953.49	3394.84	380.485	0.1	-0.4	0.2	-7	-3.3	-9.7	4991.7	3405.85	382.146	0.3	0.7	0.3	-3.7	3.7	-7.5	5029.59	3418.85	384.09	0.4
2022-11-26	4759.56	3363.95	379.869	1.06667	-0.1	-1.06667	-11.4	-12.3	-14.6	4862.13	3378.18	380.164	0.2	-0.333333	-0.466667	-8.9	-6	-3.7	4914.02	3387.61	380.631	0.333333	-0.333333	0.333333	-4.5	-7.2	-8.6	4953.49	3394.84	380.484	-0.566667	-0.3	-0.333333	-8.7	-4.2	-10.7	4991.69	3405.85	382.145	-0.666667	-0.766667	-0.166667	-5.7	1.4	-8	5029.59	3418.85	384.09	-0.433333
2022-11-29	4759.56	3363.95	379.866	0.733333	-0.3	-1.1	-9.2	-13.2	-17.9	4862.13	3378.18	380.163	-0.666667	-0.5	-0.466667	-10.9	-7.5	-5.1	4914.02	3387.61	380.629	-0.866667	0.3	-0.733333	-7.1	-6.3	-10.8	4953.49	3394.83	380.482	-0.733333	-0.9	-0.9	-10.9	-6.9	-13.4	4991.69	3405.85	382.143	-0.166667	-0.566667	-0.7	-6.2	-0.3	-10.1	5029.58	3418.85	384.087	-1.13333
2022-12-07	4759.56	3363.95	379.865	-0.125	0.1	-0.1125	-10.2	-12.4	-18.8	4862.13	3378.18	380.164	-0.1	-0.1375	0.0875	-11.7	-8.6	-4.4	4914.02	3387.61	380.627	-0.0625	0.0875	-0.175	-7.6	-5.6	-12.2	4953.49	3394.83	380.482	0.0875	-0.0875	0.05	-10.2	-7.6	-13	4991.69	3405.85	382.142	0.0625	-0.1	-0.1	-5.7	-1.1	-10.9	5029.58	3418.85	384.085	-0.0875
2022-12-08	4759.56	3363.95	379.865	-0.9	-1.1	0.4	-11.1	-13.5	-18.4	4862.13	3378.18	380.164	-0.5	-1.2	0.3	-12.2	-9.8	-4.1	4914.02	3387.61	380.627	0.7	-0.5	-0.3	-6.9	-6.1	-12.5	4953.49	3394.83	380.483	-1.4	0.2	0.6	-11.6	-7.4	-12.4	4991.69	3405.85	382.142	0.7	-0.5	-0.2	-5	-1.6	-11.1	5029.58	3418.85	384.086	-0.5
2022-12-11	4759.56	3363.95	379.865	-0.133333	0.0666667	0.133333	-11.5	-13.3	-18	4862.13	3378.18	380.164	0.166667	-0.0333333	-0.133333	-11.7	-9.9	-4.5	4914.02	3387.61	380.627	-0.133333	-0.1	-0.133333	-7.3	-6.4	-12.9	4953.49	3394.83	380.482	0.0666667	-0.0666667	-0.166667	-11.4	-7.6	-12.9	4991.69	3405.85	382.142	-0.1	-0.0666667	-0.133333	-5.3	-1.8	-11.5	5029.58	3418.85	384.085	-0.166667
2022-12-14	4759.56	3363.95	379.866	-0.4	-0.433333	0.133333	-12.7	-14.6	-17.6	4862.13	3378.18	380.163	-0.1	0.2	-0.133333	-12	-9.3	-4.9	4914.02	3387.61	380.625	0.233333	0.233333	-0.433333	-6.6	-5.7	-14.2	4953.49	3394.83	380.481	0.233333	-0.266667	-0.3	-10.7	-8.4	-13.8	4991.69	3405.85	382.141	0.133333	-0.233333	-0.333333	-4.9	-2.5	-12.5	5029.58	3418.85	384.086	-0.133333
2022-12-17	4759.56	3363.95	379.865	-0.266667	-0.333333	-0.2	-13.5	-15.6	-18.2	4862.13	3378.18	380.163	-0.333333	-0.366667	-0.166667	-13	-10.4	-5.4	4914.02	3387.61	380.626	0.233333	0.133333	0.133333	-5.9	-5.3	-13.8	4953.49	3394.83	380.48	-0.4	0.0666667	-0.433333	-11.9	-8.2	-15.1	4991.69	3405.85	382.141	-0.266667	0.166667	0.233333	-5.7	-2	-11.8	5029.58	3418.84	384.085	-0.0666667
2022-12-20	4759.56	3363.95	379.866	-0.1	0.1	0.166667	-13.8	-15.3	-17.7	4862.13	3378.18	380.163	-0.166667	0.1	0.133333	-13.5	-10.1	-5	4914.02	3387.61	380.625	-0.466667	-0.2	-0.133333	-7.3	-5.9	-14.2	4953.49	3394.83	380.478	-0.2	0.2	-0.466667	-12.5	-7.6	-16.5	4991.69	3405.85	382.141	0	-0.433333	-0.133333	-5.7	-3.3	-12.2	5029.58	3418.85	384.084	-0.4
2022-12-23	4759.56	3363.95	379.865	-0.166667	-0.266667	-0.1	-14.3	-16.1	-18	4862.13	3378.18	380.162	0.2	-0.133333	-0.266667	-12.9	-10.5	-5.8	4914.02	3387.61	380.625	-0.466667	-0.4	-0.233333	-8.7	-7.1	-14.9	4953.49	3394.83	380.477	-0.333333	-0.133333	-0.433333	-13.5	-8	-17.8	4991.69	3405.85	382.142	-0.366667	0.133333	0.233333	-6.8	-2.9	-11.5	5029.58	3418.85	384.083	0.1
2022-12-26	4759.56	3363.95	379.866	-0.266667	-0.133333	0.133333	-15.1	-16.5	-17.6	4862.13	3378.18	380.163	-0.0666667	0.166667	0.0666667	-13.1	-10	-5.6	4914.02	3387.61	380.624	0.133333	0.0666667	-0.333333	-8.3	-6.9	-15.9	4953.49	3394.83	380.478	-0.466667	-0.2	0.166667	-14.9	-8.6	-17.3	4991.69	3405.84	382.14	0.2	-0.4	-0.4	-6.2	-4.1	-12.7	5029.58	3418.84	384.083	-0.466667
2022-12-27	4759.56	3363.95	379.866	-0.4	-0.2	0.2	-15.5	-16.7	-17.4	4862.13	3378.18	380.162	-1.4	-0.5	-0.2	-14.5	-10.5	-5.8	4914.02	3387.61	380.623	-0.3	0.4	-0.8	-8.6	-6.5	-16.7	4953.49	3394.83	380.478	-0.3	-0.8	0.1	-15.2	-9.4	-17.2	4991.69	3405.84	382.139	0.6	-0.4	-1.2	-5.6	-4.5	-13.9	5029.58	3418.84	384.083	0.1
2022-12-29	4759.56	3363.95	379.865	-0.15	0.1	-0.3	-15.8	-16.5	-18	4862.13	3378.18	380.162	0.25	-0.4	-0.15	-14	-11.3	-6.1	4914.02	3387.61	380.623	-0.25	-0.05	-0.1	-9.1	-6.6	-16.9	4953.49	3394.83	380.478	-0.2	0.35	0.2	-15.6	-8.7	-16.8	4991.69	3405.84	382.14	-0.3	-0.3	0.25	-6.2	-5.1	-13.4	5029.58	3418.85	384.082	-0.5
2023-01-01	4759.56	3363.95	379.865	-0.0666667	0.133333	-0.2	-16	-16.1	-18.6	4862.13	3378.18	380.162	-0.266667	-0.0333333	-0.133333	-14.8	-11.4	-6.5	4914.02	3387.61	380.622	0.133333	0.233333	-0.133333	-8.7	-5.9	-17.3	4953.48	3394.83	380.479	-0.433333	-0.166667	0.133333	-16.9	-9.2	-16.4	4991.69	3405.84	382.139	-0.433333	-0.233333	-0.333333	-7.5	-5.8	-14.4	5029.58	3418.85	384.082	-0.0666667
2023-01-03	4759.56	3363.95	379.864	0.2	-0.6	-0.65	-15.6	-17.3	-19.9	4862.13	3378.18	380.161	-0.3	-0.45	-0.1	-15.4	-12.3	-6.7	4914.02	3387.61	380.622	-0.3	-0.55	-0.35	-9.3	-7	-18	4953.48	3394.83	380.479	0.05	-0.35	0.25	-16.8	-9.9	-15.9	4991.69	3405.84	382.139	-0.45	-0.35	0	-8.4	-6.5	-14.4	5029.57	3418.84	384.082	-0.65
2023-01-04	4759.56	3363.95	379.863	0.7	0.4	-0.7	-14.9	-16.9	-20.6	4862.13	3378.18	380.161	0.2	-0.8	-0.2	-15.2	-13.1	-6.9	4914.02	3387.61	380.621	-0.5	-0.3	-0.8	-9.8	-7.3	-18.8	4953.48	3394.83	380.478	-0.6	0.1	-0.7	-17.4	-9.8	-16.6	4991.69	3405.84	382.139	0.7	-1.3	-0.2	-7.7	-7.8	-14.6	5029.57	3418.84	384.081	0.1
2023-01-06	4759.56	3363.95	379.862	-0.65	0.25	-0.2	-16.2	-16.4	-21	4862.13	3378.18	380.162	0.2	-0.8	0.3	-14.8	-14.7	-6.3	4914.02	3387.61	380.62	-0.9	0.15	-0.6	-11.6	-7	-20	4953.48	3394.83	380.478	-0.25	-0.1	-0.3	-17.9	-10	-17.2	4991.69	3405.84	382.138	-0.5	0.3	-0.15	-8.7	-7.2	-14.9	5029.57	3418.85	384.08	-0.45
2023-01-07	4759.56	3363.95	379.862	-0.2	-0.5	-0.6	-16.4	-16.9	-21.6	4862.13	3378.18	380.161	-0.2	0.2	-0.5	-15	-14.5	-6.8	4914.01	3387.61	380.62	-0.7	0.6	0.3	-12.3	-6.4	-19.7	4953.48	3394.83	380.477	-0.3	-0.7	-0.7	-18.2	-10.7	-17.9	4991.69	3405.84	382.138	0.7	-0.7	-0.7	-8	-7.9	-15.6	5029.57	3418.85	384.08	-0.4
2023-01-16	4759.56	3363.95	379.863	0.0888889	0.177778	0.0666667	-15.6	-15.3	-21	4862.13	3378.18	380.161	0.0888889	0.122222	-0.0555556	-14.2	-13.4	-7.3	4914.02	3387.61	380.619	0.166667	0.166667	-0.0555556	-10.8	-4.9	-20.2	4953.48	3394.83	380.479	0.144444	-0.0888889	0.188889	-16.9	-11.5	-16.2	4991.69	3405.84	382.137	0.0888889	0.155556	-0.0666667	-7.2	-6.5	-16.2	5029.58	3418.85	384.081	0.211111
2023-02-03	4759.56	3363.95	379.863	-0.0111111	-0.111111	0.0166667	-15.8	-17.3	-20.7	4862.13	3378.18	380.16	-0.0777778	-0.05	-0.0666667	-15.6	-14.3	-8.5	4914.02	3387.61	380.619	0.0388889	-0.0166667	-0.0222222	-10.1	-5.2	-20.6	4953.48	3394.83	380.478	-0.0944444	-0.0611111	-0.0611111	-18.6	-12.6	-17.3	4991.69	3405.84	382.137	-0.1	-0.0777778	0.0222222	-9	-7.9	-15.8	5029.57	3418.85	384.079	-0.05
2023-02-04	4759.56	3363.95	379.862	-0.1	-0.4	-0.4	-15.9	-17.7	-21.1	4862.13	3378.18	380.16	0.6	0.6	0.7	-15	-13.7	-7.8	4914.02	3387.61	380.619	0.2	-0.7	0.1	-9.9	-5.9	-20.5	4953.48	3394.83	380.479	0.8	0.6	0.9	-17.8	-12	-16.4	4991.69	3405.84	382.137	0.8	-0.7	0.1	-8.2	-8.6	-15.7	5029.57	3418.85	384.08	-0.4
2023-02-07	4759.56	3363.95	379.862	-0.333333	-0.166667	0	-16.9	-18.2	-21.1	4862.13	3378.18	380.159	-0.1	-0.4	-0.333333	-15.3	-14.9	-8.8	4914.02	3387.61	380.618	-0.333333	-0.133333	-0.266667	-10.9	-6.3	-21.3	4953.48	3394.83	380.479	-0.366667	-0.3	0.1	-18.9	-12.9	-16.1	4991.69	3405.84	382.138	0.2	-0.5	0.166667	-7.6	-10.1	-15.2	5029.57	3418.85	384.081	-0.3
2023-02-11	4759.56	3363.95	379.863	-0.175	-0.05	0.15	-17.6	-18.4	-20.5	4862.13	3378.18	380.159	-0.35	0.15	-0.225	-16.7	-14.3	-9.7	4914.02	3387.61	380.618	0.125	0.175	-0.05	-10.4	-5.6	-21.5	4953.48	3394.83	380.478	0.15	-0.075	-0.225	-18.3	-13.2	-17	4991.69	3405.84	382.137	0.025	-0.25	-0.175	-7.5	-11.1	-15.9	5029.57	3418.85	384.08	-0.025
2023-02-15	4759.55	3363.95	379.862	-0.3	-0.15	-0.25	-18.8	-19	-21.5	4862.12	3378.17	380.158	-0.2	-0.25	-0.075	-17.5	-15.3	-10	4914.02	3387.61	380.617	0.075	0.15	-0.275	-10.1	-5	-22.6	4953.48	3394.83	380.476	-0.275	0.475	-0.475	-19.4	-11.3	-18.9	4991.69	3405.84	382.136	-0.075	0.525	-0.325	-7.8	-9	-17.2	5029.57	3418.84	384.079	-0.175
2023-02-21	4759.55	3363.95	379.861	-0.166667	0.116667	-0.116667	-19.8	-18.3	-22.2	4862.13	3378.17	380.159	0.0833333	-0.1	0.0833333	-17	-15.9	-9.5	4914.02	3387.61	380.616	-0.233333	0.116667	-0.133333	-11.5	-4.3	-23.4	4953.48	3394.83	380.477	-0.15	-0.5	0.0833333	-20.3	-14.3	-18.4	4991.69	3405.84	382.136	-0.133333	-0.4	0.0666667	-8.6	-11.4	-16.8	5029.57	3418.84	384.077	-0.183333
2023-02-24	4759.55	3363.95	379.861	-0.433333	0.0666667	0.0333333	-21.1	-18.1	-22.1	4862.13	3378.17	380.159	0.133333	0.2	-0.0333333	-16.6	-15.3	-9.6	4914.02	3387.61	380.618	0.433333	-0.3	0.566667	-10.2	-5.2	-21.7	4953.48	3394.83	380.476	0.466667	0.5	-0.266667	-18.9	-12.8	-19.2	4991.69	3405.84	382.137	0.333333	0.3	0.333333	-7.6	-10.5	-15.8	5029.57	3418.84	384.077	0.3
2023-02-28	4759.55	3363.95	379.861	-0.025	-0.125	-0.1	-21.2	-18.6	-22.5	4862.13	3378.17	380.159	-0.125	-0.075	0.2	-17.1	-15.6	-8.8	4914.02	3387.61	380.617	0.4	0.375	-0.2	-8.6	-3.7	-22.5	4953.48	3394.83	380.475	0.125	0.1	-0.1	-18.4	-12.4	-19.6	4991.69	3405.84	382.138	0.1	0.3	0.125	-7.2	-9.3	-15.3	5029.57	3418.85	384.078	-0.2
2023-03-04	4759.55	3363.95	379.861	0.425	0.25	-0.125	-19.5	-17.6	-23	4862.13	3378.17	380.159	0.25	0.075	-0.05	-16.1	-15.3	-9	4914.02	3387.61	380.618	-0.325	-0.125	0.3	-9.9	-4.2	-21.3	4953.48	3394.83	380.476	-0.225	0.125	0.1	-19.3	-11.9	-19.2	4991.69	3405.84	382.139	0.2	0.125	0.25	-6.4	-8.8	-14.3	5029.57	3418.85	384.077	0.4
2023-03-08	4759.55	3363.95	379.861	0.025	-0.1	0.1	-19.4	-18	-22.6	4862.13	3378.18	380.159	-0.15	0.375	-0.025	-16.7	-13.8	-9.1	4914.02	3387.61	380.62	-0.15	0.075	0.375	-10.5	-3.9	-19.8	4953.48	3394.83	380.477	0.225	-0.175	0.275	-18.4	-12.6	-18.1	4991.69	3405.84	382.138	-0.275	0.1	-0.225	-7.5	-8.4	-15.2	5029.57	3418.85	384.077	0.15
2023-03-11	4759.55	3363.95	379.862	-0.3	0.2	0.366667	-20.3	-17.4	-21.5	4862.13	3378.18	380.161	0.333333	0.533333	0.566667	-15.7	-12.2	-7.4	4914.02	3387.61	380.618	0.566667	0.4	-0.466667	-8.8	-2.7	-21.2	4953.48	3394.83	380.477	0.0666667	0.266667	-0.0666667	-18.2	-11.8	-18.3	4991.69	3405.84	382.14	0.0666667	0.233333	0.566667	-7.3	-7.7	-13.5	5029.57	3418.85	384.077	0.366667
2023-03-15	4759.55	3363.95	379.863	-0.075	-0.2	0.175	-20.6	-18.2	-20.8	4862.13	3378.18	380.16	0.1	-0.15	-0.1	-15.3	-12.8	-7.8	4914.02	3387.61	380.619	-0.15	-0.175	0.125	-9.4	-3.4	-20.7	4953.48	3394.83	380.476	-0.075	-0.075	-0.15	-18.5	-12.1	-18.9	4991.69	3405.84	382.139	-0.15	0.125	-0.125	-7.9	-7.2	-14	5029.57	3418.85	384.076	-0.125
2023-03-17	4759.55	3363.95	379.862	-0.65	-0.05	-0.55	-21.9	-18.3	-21.9	4862.13	3378.18	380.159	-0.35	-0.2	-0.55	-16	-13.2	-8.9	4914.02	3387.61	380.618	-0.4	0.15	-0.55	-10.2	-3.1	-21.8	4953.48	3394.83	380.476	0.45	0.2	0.15	-17.6	-11.7	-18.6	4991.69	3405.84	382.138	-0.65	0.45	-0.45	-9.2	-6.3	-14.9	5029.57	3418.85	384.077	-0.4
2023-03-19	4759.55	3363.95	379.862	-0.15	-0.45	0.25	-22.2	-19.2	-21.4	4862.13	3378.18	380.159	-0.35	0.45	-0.3	-16.7	-12.3	-9.5	4914.02	3387.61	380.617	-0.2	0.2	-0.3	-10.6	-2.7	-22.4	4953.48	3394.83	380.477	0.05	-0.25	0.4	-17.5	-12.2	-17.8	4991.69	3405.84	382.137	-0.6	0.05	-0.7	-10.4	-6.2	-16.3	5029.57	3418.85	384.078	0.55
2023-03-21	4759.55	3363.95	379.862	0.3	0.3	-0.25	-21.6	-18.6	-21.9	4862.13	3378.18	380.159	-0.15	0.15	0.3	-17	-12	-8.9	4914.01	3387.61	380.619	-0.65	0.35	0.8	-11.9	-2	-20.8	4953.48	3394.83	380.478	0.55	-0.55	0.4	-16.4	-13.3	-17	4991.69	3405.84	382.137	-0.55	-0.7	0.3	-11.5	-7.6	-15.7	5029.58	3418.85	384.077	0.3
2023-03-23	4759.55	3363.95	379.863	0.55	-0.5	0.5	-20.5	-19.6	-20.9	4862.13	3378.18	380.16	-0.05	-0.25	0.4	-17.1	-12.5	-8.1	4914.01	3387.61	380.62	-0.4	-0.3	0.4	-12.7	-2.6	-20	4953.49	3394.83	380.477	0.5	-0.35	-0.35	-15.4	-14	-17.7	4991.69	3405.84	382.139	-0.05	0.3	0.5	-11.6	-7	-14.7	5029.58	3418.85	384.076	0.55
2023-03-27	4759.55	3363.95	379.863	0.4	0.425	0.175	-18.9	-17.9	-20.2	4862.13	3378.18	380.159	0.2	-0.25	-0.275	-16.3	-13.5	-9.2	4914.02	3387.61	380.619	0.4	-0.325	-0.1	-11.1	-3.9	-20.4	4953.49	3394.83	380.478	0.15	-0.15	0.225	-14.8	-14.6	-16.8	4991.69	3405.84	382.139	-0.1	0.25	0.125	-12	-6	-14.2	5029.57	3418.85	384.075	-0.325
2023-03-30	4759.55	3363.95	379.865	-0.3	0.533333	0.466667	-19.8	-16.3	-18.8	4862.12	3378.18	380.159	-0.433333	0.233333	0.133333	-17.6	-12.8	-8.8	4914.02	3387.61	380.62	0.533333	0.333333	0.233333	-9.5	-2.9	-19.7	4953.49	3394.83	380.479	0.2	-0.133333	0.333333	-14.2	-15	-15.8	4991.69	3405.84	382.139	-0.2	0.5	-0.133333	-12.6	-4.5	-14.6	5029.58	3418.84	384.074	0.166667
2023-04-03	4759.55	3363.95	379.866	0.1	0.275	0.375	-19.4	-15.2	-17.3	4862.13	3378.18	380.161	0.175	-0.225	0.375	-16.9	-13.7	-7.3	4914.02	3387.61	380.62	0.075	0.425	0.15	-9.2	-1.2	-19.1	4953.49	3394.82	380.481	0.05	-0.3	0.425	-14	-16.2	-14.1	4991.69	3405.85	382.139	-0.05	0.2	0.15	-12.8	-3.7	-14	5029.58	3418.84	384.075	0.25
2023-04-07	4759.55	3363.95	379.866	-0.25	-0.175	0	-20.4	-15.9	-17.3	4862.13	3378.18	380.162	-0.025	-0.15	0.25	-17	-14.3	-6.3	4914.02	3387.61	380.619	0.075	-0.425	-0.275	-8.9	-2.9	-20.2	4953.49	3394.82	380.48	0.225	0.175	-0.35	-13.1	-15.5	-15.5	4991.69	3405.85	382.138	-0.25	0.325	-0.3	-13.8	-2.4	-15.2	5029.58	3418.84	384.075	-0.125
2023-04-11	4759.55	3363.95	379.866	0.425	0.375	-0.05	-18.7	-14.4	-17.5	4862.12	3378.18	380.162	-0.375	0.3	0.075	-18.5	-13.1	-6	4914.02	3387.61	380.619	-0.25	0.225	-0.125	-9.9	-2	-20.7	4953.49	3394.82	380.479	0.3	-0.05	-0.1	-11.9	-15.7	-15.9	4991.68	3405.85	382.138	-0.2	0.275	-0.125	-14.6	-1.3	-15.7	5029.58	3418.84	384.075	0.075
2023-04-15	4759.56	3363.95	379.868	0.425	0.425	0.45	-17	-12.7	-15.7	4862.12	3378.18	380.161	0.1	-0.325	-0.4	-18.1	-14.4	-7.6	4914.02	3387.61	380.62	-0.35	0.25	0.3	-11.3	-1	-19.5	4953.49	3394.83	380.478	0.4	0.25	-0.275	-10.3	-14.7	-17	4991.68	3405.85	382.137	-0.3	0.1	-0.075	-15.8	-0.9	-16	5029.58	3418.85	384.075	0.05
2023-04-19	4759.56	3363.95	379.867	-0.275	0.025	-0.1	-18.1	-12.6	-16.1	4862.12	3378.18	380.16	-0.2	-0.1	-0.175	-18.9	-14.8	-8.3	4914.02	3387.61	380.62	-0.075	-0.175	0.075	-11.6	-1.7	-19.2	4953.49	3394.83	380.479	0.025	0.1	0.225	-10.2	-14.3	-16.1	4991.68	3405.85	382.139	-0.25	-0.25	0.4	-16.8	-1.9	-14.4	5029.58	3418.85	384.074	0.325
2023-04-22	4759.55	3363.95	379.867	-0.333333	0.166667	-0.166667	-19.1	-12.1	-16.6	4862.12	3378.18	380.159	0.566667	0.566667	-0.133333	-17.2	-13.1	-8.7	4914.02	3387.61	380.621	0.233333	-0.566667	0.3	-10.9	-3.4	-18.3	4953.49	3394.83	380.479	0.0333333	-0.233333	0.0333333	-10.1	-15	-16	4991.68	3405.85	382.137	-0.333333	-0.3	-0.566667	-17.8	-2.8	-16.1	5029.58	3418.85	384.072	0.4
2023-04-25	4759.56	3363.95	379.866	0.233333	-0.2	-0.233333	-18.4	-12.7	-17.3	4862.12	3378.18	380.16	-0.3	0.166667	0.0666667	-18.1	-12.6	-8.5	4914.02	3387.61	380.622	0.266667	-0.566667	0.4	-10.1	-5.1	-17.1	4953.49	3394.83	380.479	-0.466667	0.233333	-0.133333	-11.5	-14.3	-16.4	4991.68	3405.85	382.138	-0.533333	-0.266667	0.233333	-19.4	-3.6	-15.4	5029.58	3418.85	384.072	-0.166667
2023-04-28	4759.56	3363.95	379.868	0.366667	0.3	0.6	-17.3	-11.8	-15.5	4862.12	3378.18	380.16	-0.0666667	-0.0666667	0.166667	-18.3	-12.8	-8	4914.02	3387.61	380.622	0.6	-0.233333	-0.166667	-8.3	-5.8	-17.6	4953.49	3394.83	380.478	-0.1	0.266667	-0.333333	-11.8	-13.5	-17.4	4991.68	3405.84	382.138	0.3	-0.3	0.133333	-18.5	-4.5	-15	5029.58	3418.85	384.074	0.233333
2023-05-01	4759.56	3363.96	379.869	-0.333333	0.433333	0.266667	-18.3	-10.5	-14.7	4862.12	3378.18	380.159	0.133333	-0.333333	-0.233333	-17.9	-13.8	-8.7	4914.02	3387.61	380.624	-0.433333	0.5	0.533333	-9.6	-4.3	-16	4953.49	3394.83	380.478	0.133333	0.166667	0.166667	-11.4	-13	-16.9	4991.68	3405.84	382.137	0.2	-0.166667	-0.466667	-17.9	-5	-16.4	5029.58	3418.85	384.073	0.133333
2023-05-03	4759.56	3363.95	379.87	0.7	-0.65	0.65	-16.9	-11.8	-13.4	4862.13	3378.18	380.16	0.7	-0.2	0.4	-16.5	-14.2	-7.9	4914.02	3387.61	380.624	0.25	0.55	0.1	-9.1	-3.2	-15.8	4953.49	3394.83	380.477	-0.15	0.8	-0.7	-11.7	-11.4	-18.3	4991.68	3405.84	382.136	0.05	-0.4	-0.45	-17.8	-5.8	-17.3	5029.58	3418.85	384.072	-0.05
2023-05-06	4759.56	3363.95	379.87	0.0666667	-0.4	-0.0666667	-16.7	-13	-13.6	4862.13	3378.18	380.159	0.433333	-0.233333	-0.366667	-15.2	-14.9	-9	4914.02	3387.61	380.624	-0.233333	0.3	0.0333333	-9.8	-2.3	-15.7	4953.49	3394.83	380.478	0.1	-0.133333	0.4	-11.4	-11.8	-17.1	4991.68	3405.84	382.136	-0.4	0.333333	-0.133333	-19	-4.8	-17.7	5029.58	3418.85	384.071	-0.0666667
2023-05-09	4759.56	3363.95	379.868	0.3	-0.5	-0.533333	-15.8	-14.5	-15.2	4862.13	3378.18	380.158	-0.0666667	0.466667	-0.433333	-15.4	-13.5	-10.3	4914.02	3387.61	380.624	0.4	0.233333	-0.1	-8.6	-1.6	-16	4953.49	3394.83	380.477	0.166667	-0.333333	-0.433333	-10.9	-12.8	-18.4	4991.68	3405.84	382.136	-0.2	-0.433333	0.2	-19.6	-6.1	-17.1	5029.58	3418.85	384.071	-0.2
2023-05-12	4759.56	3363.95	379.867	0.2	0.2	-0.3	-15.2	-13.9	-16.1	4862.13	3378.18	380.158	0	0.0333333	0	-15.4	-13.4	-10.3	4914.02	3387.61	380.624	-0.233333	-0.466667	0.2	-9.3	-3	-15.4	4953.49	3394.83	380.478	0.233333	-0.533333	0.533333	-10.2	-14.4	-16.8	4991.68	3405.84	382.136	0.133333	-0.0666667	0.1	-19.2	-6.3	-16.8	5029.58	3418.85	384.072	0.433333
2023-05-26	4759.56	3363.95	379.868	-0.00714286	0.0571429	0.0571429	-15.3	-13.1	-15.3	4862.13	3378.18	380.159	0.0285714	0.0285714	0.0571429	-15	-13	-9.5	4914.02	3387.61	380.625	-0.0142857	-0.107143	0.0428571	-9.5	-4.5	-14.8	4953.49	3394.83	380.479	0.107143	0.0357143	0.0571429	-8.7	-13.9	-16	4991.68	3405.84	382.138	0.0357143	0.0642857	0.0857143	-18.7	-5.4	-15.6	5029.58	3418.85	384.071	0.1
2023-06-01	4759.56	3363.95	379.869	-0.1	-0.0666667	0.2	-15.9	-13.5	-14.1	4862.13	3378.18	380.159	-0.1	0.233333	0	-15.6	-11.6	-9.5	4914.02	3387.61	380.623	0.116667	0.0166667	-0.233333	-8.8	-4.4	-16.2	4953.49	3394.83	380.478	0.15	0.133333	-0.133333	-7.8	-13.1	-16.8	4991.68	3405.84	382.138	0.0666667	0.1	0.0166667	-18.3	-4.8	-15.5	5029.58	3418.85	384.071	-0.05
2023-06-15	4759.56	3363.95	379.871	-0.05	-0.00714286	0.0857143	-16.6	-13.6	-12.9	4862.13	3378.18	380.159	0.0571429	-0.0285714	0.0142857	-14.8	-12	-9.3	4914.02	3387.61	380.622	0.1	-0.00714286	-0.0714286	-7.4	-4.5	-17.2	4953.49	3394.83	380.48	0.0857143	-0.0928571	0.114286	-6.6	-14.4	-15.2	4991.68	3405.84	382.137	0.0142857	0.0357143	-0.0714286	-18.1	-4.3	-16.5	5029.58	3418.85	384.072	0.0571429
2023-07-03	4759.56	3363.95	379.872	0.0555556	-0.05	0.0666667	-15.6	-14.5	-11.7	4862.13	3378.18	380.159	0.0166667	0.0222222	-0.00555556	-14.5	-11.6	-9.4	4914.02	3387.61	380.623	0.0666667	-0.0333333	0.0277778	-6.2	-5.1	-16.7	4953.49	3394.82	380.481	-0.0722222	-0.0444444	0.0833333	-7.9	-15.2	-13.7	4991.68	3405.84	382.138	0.0222222	-0.0666667	0.0444444	-17.7	-5.5	-15.7	5029.58	3418.85	384.071	-0.0444444
2023-07-18	4759.56	3363.95	379.871	0	0.02	-0.06	-15.6	-14.2	-12.6	4862.13	3378.18	380.16	0.0533333	0.0133333	0.0666667	-13.7	-11.4	-8.4	4914.02	3387.61	380.621	0.0466667	0.0133333	-0.0933333	-5.5	-4.9	-18.1	4953.49	3394.83	380.48	0.106667	0.02	-0.0866667	-6.3	-14.9	-15	4991.68	3405.84	382.137	0.106667	-0.04	-0.0333333	-16.1	-6.1	-16.2	5029.58	3418.85	384.073	0.0133333
2023-08-03	4759.56	3363.95	379.87	0.05625	-0.0125	-0.0625	-14.7	-14.4	-13.6	4862.13	3378.18	380.16	-0.03125	0.075	0.0375	-14.2	-10.2	-7.8	4914.02	3387.61	380.622	-0.09375	-0.04375	0.05625	-7	-5.6	-17.2	4953.49	3394.83	380.479	0.01875	0.0625	-0.08125	-6	-13.9	-16.3	4991.68	3405.84	382.137	0.10625	-0.0625	0.01875	-14.4	-7.1	-15.9	5029.58	3418.85	384.072	-0.075
2023-08-18	4759.56	3363.95	379.868	0.106667	-0.04	-0.1	-13.1	-15	-15.1	4862.13	3378.18	380.159	0.0733333	0.0533333	-0.0666667	-13.1	-9.4	-8.8	4914.02	3387.61	380.623	-0.106667	0.0266667	0.06	-8.6	-5.2	-16.3	4953.5	3394.83	380.48	0.0533333	-0.0666667	0.0933333	-5.2	-14.9	-14.9	4991.69	3405.84	382.136	0.04	0.0933333	-0.106667	-13.8	-5.7	-17.5	5029.58	3418.85	384.073	-0.106667
[truncated: 41 more columns]

## Sheet: Slope 2
Time of monitoring	Coordinates			Deformation rate(mm/d)			Cumulative deformation(mm)			Coordinates			Deformation rate(mm/d)			Cumulative deformation(mm)			Coordinates			Deformation rate(mm/d)			Cumulative deformation(mm)			Coordinates			Deformation rate(mm/d)			Cumulative deformation(mm)			Coordinates			Deformation rate(mm/d)			Cumulative deformation(mm)			Coordinates			Deformation rate(mm/d)
	2-1#			2-1#			2-1#			2-2#			2-2#			2-2#			2-3#			2-3#			2-3#			2-4#			2-4#			2-4#			2-5#			2-5#			2-5#			2-6#			2-6#
	X	Y	Z	X	Y	Z	X	Y	Z	X	Y	Z	X	Y	Z	X	Y	Z	X	Y	Z	X	Y	Z	X	Y	Z	X	Y	Z	X	Y	Z	X	Y	Z	X	Y	Z	X	Y	Z	X	Y	Z	X	Y	Z	X
2022-07-24	4735.97	3354.73	376.527	0	0	0	0	0	0	4775.82	3358.23	375.618	0	0	0	0	0	0	4831.65	3364.14	375.777	0	0	0	0	0	0	4851.05	3367.19	375.594	0	0	0	0	0	0	4890.59	3373.54	375.726	0	0	0	0	0	0	4929.83	3380.98	375.805	0
2022-07-26	4735.97	3354.73	376.529	0.8	-1.45	0.85	1.6	-2.9	1.7	4775.82	3358.23	375.618	-0.95	-1.15	-0.1	-1.9	-2.3	-0.2	4831.65	3364.14	375.777	-0.45	-0.5	-0.2	-0.9	-1	-0.4	4851.05	3367.19	375.593	-0.1	-0.4	-0.65	-0.2	-0.8	-1.3	4890.59	3373.54	375.725	1.3	-1.1	-0.35	2.6	-2.2	-0.7	4929.82	3380.98	375.807	-0.6
2022-07-28	4735.97	3354.73	376.529	1.35	-1.2	0.1	4.3	-5.3	1.9	4775.82	3358.23	375.62	-0.6	-0.45	0.75	-3.1	-3.2	1.3	4831.65	3364.14	375.779	-1.05	0.15	0.75	-3	-0.7	1.1	4851.05	3367.19	375.59	0.225	-0.2	-1.5	0.25	-1.2	-4.3	4890.59	3373.54	375.726	0.4	-0.3	0.3	3.4	-2.8	-0.1	4929.82	3380.98	375.808	-0.6
2022-07-30	4735.97	3354.73	376.529	0.65	-1.05	-0.15	5.6	-7.4	1.6	4775.81	3358.23	375.622	-1.15	-0.25	0.95	-5.4	-3.7	3.2	4831.65	3364.14	375.78	-1.2	-0.35	0.55	-5.4	-1.4	2.2	4851.05	3367.19	375.586	-0.625	-0.7	-1.9	-1	-2.6	-8.1	4890.59	3373.54	375.726	1.15	-0.9	0	5.7	-4.6	-0.1	4929.82	3380.98	375.807	-0.4
2022-08-02	4735.98	3354.72	376.531	1.43333	-0.4	0.866667	9.9	-8.6	4.2	4775.81	3358.23	375.625	-0.7	0.4	1.03333	-7.5	-2.5	6.3	4831.65	3364.14	375.779	-0.766667	-0.166667	-0.1	-7.7	-1.9	1.9	4851.05	3367.19	375.584	0.166667	-0.366667	-0.666667	-0.5	-3.7	-10.1	4890.6	3373.54	375.726	0.733333	-0.4	-0.0666667	7.9	-5.8	-0.3	4929.82	3380.97	375.807	-0.366667
2022-08-04	4735.97	3354.72	376.533	-1.2	-0.4	0.9	7.5	-9.4	6	4775.81	3358.23	375.623	-1.8	0.15	-0.6	-11.1	-2.2	5.1	4831.65	3364.14	375.778	1.05	0.15	-0.55	-5.6	-1.6	0.8	4851.05	3367.19	375.587	0.8	-0.15	1.25	1.1	-4	-7.6	4890.59	3373.54	375.725	-1.6	0.8	-0.25	4.7	-4.2	-0.8	4929.82	3380.97	375.807	-0.15
2022-08-06	4735.97	3354.73	376.534	-1.5	0.9	0.4	4.5	-7.6	6.8	4775.8	3358.23	375.622	-1.5	1.15	-0.85	-14.1	0.1	3.4	4831.65	3364.14	375.777	1.1	0.15	-0.85	-3.4	-1.3	-0.9	4851.05	3367.19	375.588	0.55	-0.25	0.7	2.2	-4.5	-6.2	4890.59	3373.54	375.725	-1.3	0.45	0.1	2.1	-3.3	-0.6	4929.82	3380.98	375.806	-0.7
2022-08-08	4735.97	3354.73	376.536	-1.55	0.6	1.1	1.4	-6.4	9	4775.8	3358.24	375.621	-1.2	1.45	-0.35	-16.5	3	2.7	4831.65	3364.14	375.775	1.25	0.3	-0.85	-0.9	-0.7	-2.6	4851.05	3367.19	375.591	0.55	-0.2	1.5	3.3	-4.9	-3.2	4890.59	3373.54	375.724	-1.4	0.3	-0.4	-0.7	-2.7	-1.4	4929.82	3380.98	375.805	0.3
2022-08-11	4735.97	3354.73	376.541	0.7	0.6	1.66667	3.5	-4.6	14	4775.8	3358.24	375.621	-0.3	0.1	0.1	-17.4	3.3	3	4831.65	3364.14	375.775	0.466667	0.233333	0.1	0.5	0	-2.3	4851.05	3367.19	375.591	-0.166667	-0.133333	-0.0666667	2.8	-5.3	-3.4	4890.58	3373.54	375.724	-1.16667	0.266667	-0.133333	-4.2	-1.9	-1.8	4929.82	3380.97	375.804	0.4
2022-08-14	4735.97	3354.73	376.543	0.266667	0.6	0.733333	4.3	-2.8	16.2	4775.8	3358.23	375.621	-0.133333	-0.866667	-0.166667	-17.8	0.7	2.5	4831.66	3364.14	375.775	1.53333	0.3	-0.166667	5.1	0.9	-2.8	4851.05	3367.19	375.591	-0.166667	0.1	-0.0666667	2.3	-5	-3.6	4890.58	3373.54	375.725	-0.4	0.166667	0.2	-5.4	-1.4	-1.2	4929.82	3380.98	375.804	-0.133333
2022-08-17	4735.97	3354.73	376.547	-1.43333	0.3	1.06667	0	-1.9	19.4	4775.8	3358.24	375.62	0.5	0.833333	-0.133333	-16.3	3.2	2.1	4831.66	3364.14	375.774	-0.166667	-0.1	-0.133333	4.6	0.6	-3.2	4851.05	3367.19	375.592	0.133333	-0.166667	0.233333	2.7	-5.5	-2.9	4890.58	3373.54	375.725	-0.4	0.133333	-0.0333333	-6.6	-1	-1.3	4929.82	3380.98	375.804	-0.1
2022-08-20	4735.96	3354.73	376.544	-0.4	0.1	-0.766667	-1.2	-1.6	17.1	4775.8	3358.23	375.621	0.7	-0.833333	0.166667	-14.2	0.7	2.6	4831.66	3364.14	375.773	-0.466667	-0.366667	-0.4	3.2	-0.5	-4.4	4851.05	3367.19	375.591	-0.0666667	-0.1	-0.166667	2.5	-5.8	-3.4	4890.58	3373.54	375.724	0.1	-0.1	-0.133333	-6.3	-1.3	-1.7	4929.82	3380.98	375.803	0.0666667
2022-10-01	4735.95	3354.72	376.52	-0.4	-0.335714	-0.571429	-18	-15.7	-6.9	4775.8	3358.22	375.606	-0.0357143	-0.316667	-0.366667	-15.7	-12.6	-12.8	4831.65	3364.14	375.778	-0.197619	-0.0571429	0.114286	-5.1	-2.9	0.4	4851.03	3367.18	375.586	-0.416667	-0.140476	-0.12619	-15	-11.7	-8.7	4890.58	3373.53	375.72	-0.052381	-0.180952	-0.1	-8.5	-8.9	-5.9	4929.81	3380.97	375.794	-0.285714
2022-10-03	4735.95	3354.72	376.52	0.05	0.9	-0.1	-17.9	-13.9	-7.1	4775.8	3358.22	375.606	-0.4	-0.25	0.2	-16.5	-13.1	-12.4	4831.65	3364.14	375.776	-0.1	-0.25	-0.7	-5.3	-3.4	-1	4851.03	3367.18	375.585	-0.1	0.3	-0.3	-15.2	-11.1	-9.3	4890.58	3373.53	375.72	-0.35	-0.2	0.2	-9.2	-9.3	-5.5	4929.81	3380.97	375.794	0.55
2022-10-05	4735.95	3354.72	376.519	0.5	0.4	-0.7	-16.9	-13.1	-8.5	4775.8	3358.22	375.607	-0.55	0.15	0.45	-17.6	-12.8	-11.5	4831.65	3364.14	375.777	-0.25	-0.05	0.4	-5.8	-3.5	-0.2	4851.03	3367.18	375.584	0.65	0.05	-0.6	-13.9	-11	-10.5	4890.58	3373.53	375.721	0.25	-0.35	0.5	-8.7	-10	-4.5	4929.81	3380.97	375.796	0.55
2022-10-07	4735.95	3354.72	376.518	0.2	-0.25	-0.35	-16.5	-13.6	-9.2	4775.8	3358.22	375.607	0.3	-0.35	0.2	-17	-13.5	-11.1	4831.65	3364.14	375.776	0.45	-0.05	-0.7	-4.9	-3.6	-1.6	4851.03	3367.18	375.583	0.55	-0.05	-0.55	-12.8	-11.1	-11.6	4890.58	3373.53	375.722	0	-0.6	0.5	-8.7	-11.2	-3.5	4929.81	3380.97	375.799	-0.1
2022-10-09	4735.95	3354.72	376.518	-0.25	-0.7	0.2	-17	-15	-8.8	4775.8	3358.22	375.608	0.05	0.1	0.5	-16.9	-13.3	-10.1	4831.65	3364.14	375.775	-0.5	-0.3	-0.7	-5.9	-4.2	-3	4851.03	3367.18	375.584	0.5	-0.15	0.75	-11.8	-11.4	-10.1	4890.58	3373.53	375.721	-0.25	0	-0.45	-9.2	-11.2	-4.4	4929.81	3380.97	375.801	0
2022-10-11	4735.95	3354.72	376.518	0.3	-0.35	-0.2	-16.4	-15.7	-9.2	4775.8	3358.22	375.609	0	0.15	0.3	-16.9	-13	-9.5	4831.65	3364.13	375.774	-0.75	-0.6	-0.3	-7.4	-5.4	-3.6	4851.04	3367.18	375.585	0.4	0.1	0.15	-11	-11.2	-9.8	4890.58	3373.53	375.722	0.5	-0.6	0.45	-8.2	-12.4	-3.5	4929.81	3380.97	375.803	0.4
2022-10-13	4735.95	3354.72	376.519	-0.55	-0.2	0.7	-17.5	-16.1	-7.8	4775.8	3358.22	375.609	0	0.65	-0.05	-16.9	-11.7	-9.6	4831.65	3364.13	375.774	0.35	-0.7	0.25	-6.7	-6.8	-3.1	4851.04	3367.18	375.586	0.15	-0.2	0.45	-10.7	-11.6	-8.9	4890.58	3373.53	375.723	0.55	-0.75	0.5	-7.1	-13.9	-2.5	4929.81	3380.97	375.805	-1.6
2022-10-14	4735.95	3354.72	376.521	1.5	-0.4	1.2	-16	-16.5	-6.6	4775.8	3358.22	375.609	0.6	0.6	0.2	-16.3	-11.1	-9.4	4831.65	3364.13	375.773	-1	1.1	-1.5	-7.7	-5.7	-4.6	4851.03	3367.18	375.587	-0.9	-0.9	0.9	-11.6	-12.5	-8	4890.58	3373.53	375.724	1.4	0.4	0.6	-5.7	-13.5	-1.9	4929.81	3380.97	375.807	0.5
2022-10-17	4735.95	3354.72	376.519	0.3	0.166667	-0.366667	-15.1	-16	-7.7	4775.8	3358.22	375.609	0.433333	0.466667	0.1	-15	-9.7	-9.1	4831.65	3364.13	375.774	-0.333333	0.0333333	0.466667	-8.7	-5.6	-3.2	4851.03	3367.18	375.585	-0.133333	-0.0666667	-0.5	-12	-12.7	-9.5	4890.58	3373.53	375.724	0.5	-0.333333	-0.0333333	-4.2	-14.5	-2	4929.81	3380.97	375.809	0.0666667
2022-10-19	4735.95	3354.72	376.519	1	-0.25	-0.2	-13.1	-16.5	-8.1	4775.8	3358.22	375.608	-0.6	0.3	-0.55	-16.2	-9.1	-10.2	4831.65	3364.13	375.773	0.25	-0.45	-0.4	-8.2	-6.5	-4	4851.03	3367.18	375.584	-0.05	-0.1	-0.7	-12.1	-12.9	-10.9	4890.58	3373.53	375.723	-0.1	0.1	-0.6	-4.4	-14.3	-3.2	4929.81	3380.97	375.808	0.25
2022-10-21	4735.95	3354.72	376.518	-0.15	0.8	-0.6	-13.4	-14.9	-9.3	4775.8	3358.23	375.608	0.45	0.65	0	-15.3	-7.8	-10.2	4831.65	3364.13	375.773	0.55	-0.35	-0.15	-7.1	-7.2	-4.3	4851.03	3367.18	375.583	0.3	0.15	-0.5	-11.5	-12.6	-11.9	4890.58	3373.53	375.722	-0.65	-0.25	-0.55	-5.7	-14.8	-4.3	4929.81	3380.97	375.806	-0.15
2022-10-23	4735.95	3354.72	376.519	-0.25	0.05	0.65	-13.9	-14.8	-8	4775.8	3358.22	375.608	0.45	-0.3	-0.2	-14.4	-8.4	-10.6	4831.65	3364.13	375.773	0.35	0.05	0.1	-6.4	-7.1	-4.1	4851.03	3367.18	375.583	-0.15	0.5	0.4	-11.8	-11.6	-11.1	4890.58	3373.53	375.723	-0.25	0.65	0.55	-6.2	-13.5	-3.2	4929.81	3380.97	375.806	-0.7
2022-10-25	4735.95	3354.72	376.518	0.25	-0.35	-0.4	-13.4	-15.5	-8.8	4775.8	3358.23	375.608	-0.4	1.05	0.25	-15.2	-6.3	-10.1	4831.65	3364.13	375.774	-0.65	0.5	0.4	-7.7	-6.1	-3.3	4851.04	3367.18	375.583	0.8	0.6	-0.15	-10.2	-10.4	-11.4	4890.58	3373.53	375.721	-0.75	0.55	-0.65	-7.7	-12.4	-4.5	4929.81	3380.97	375.805	0.55
2022-10-27	4735.95	3354.72	376.518	0.3	-0.1	-0.4	-12.8	-15.7	-9.6	4775.8	3358.23	375.607	0.75	-0.2	-0.4	-13.7	-6.7	-10.9	4831.65	3364.13	375.776	0.95	-0.3	0.75	-5.8	-6.7	-1.8	4851.04	3367.18	375.583	0.3	0.6	-0.2	-9.6	-9.2	-11.8	4890.58	3373.53	375.721	0.6	0.6	-0.4	-6.5	-11.2	-5.3	4929.81	3380.97	375.803	0.35
2022-10-29	4735.95	3354.72	376.518	-0.4	0.55	0.4	-13.6	-14.6	-8.8	4775.81	3358.23	375.607	0.45	0.8	-0.2	-12.8	-5.1	-11.3	4831.65	3364.13	375.776	1.3	0.45	0.05	-3.2	-5.8	-1.7	4851.04	3367.18	375.583	-0.4	-0.1	0.2	-10.4	-9.4	-11.4	4890.58	3373.53	375.718	-0.7	0.5	-1.15	-7.9	-10.2	-7.6	4929.81	3380.97	375.804	-0.25
2022-10-31	4735.95	3354.72	376.518	-0.75	0.3	-0.25	-15.1	-14	-9.3	4775.81	3358.23	375.608	-0.2	0.2	0.6	-13.2	-4.7	-10.1	4831.65	3364.13	375.775	-0.75	0.3	-0.2	-4.7	-5.2	-2.1	4851.04	3367.18	375.583	0.85	-0.25	0.15	-8.7	-9.9	-11.1	4890.58	3373.53	375.719	0.35	-0.7	0.45	-7.2	-11.6	-6.7	4929.81	3380.97	375.803	0.65
2022-11-01	4735.95	3354.72	376.517	-0.2	-0.1	-0.4	-15.3	-14.1	-9.7	4775.81	3358.23	375.608	-0.3	0.4	-0.6	-13.5	-4.3	-10.7	4831.65	3364.14	375.774	-0.6	0.9	-1	-5.3	-4.3	-3.1	4851.04	3367.18	375.584	-0.8	0.6	0.6	-9.5	-9.3	-10.5	4890.58	3373.53	375.719	0.3	0.3	-0.7	-6.9	-11.3	-7.4	4929.81	3380.97	375.804	-0.9
2022-11-02	4735.95	3354.72	376.517	0.6	-0.6	-0.2	-14.7	-14.7	-9.9	4775.8	3358.23	375.608	-0.8	-0.7	0.9	-14.3	-5	-9.8	4831.65	3364.13	375.775	0.8	-0.9	0.7	-4.5	-5.2	-2.4	4851.04	3367.18	375.585	-0.6	-0.5	0.7	-10.1	-9.8	-9.8	4890.58	3373.53	375.72	0.5	0.9	1.2	-6.4	-10.4	-6.2	4929.81	3380.97	375.804	0.7
2022-11-03	4735.95	3354.72	376.517	-0.9	-0.3	-0.4	-15.6	-15	-10.3	4775.81	3358.23	375.608	0.9	1	-0.3	-13.4	-4	-10.1	4831.65	3364.14	375.775	-0.7	0.9	-0.5	-5.2	-4.3	-2.9	4851.04	3367.18	375.585	0.7	0.8	0	-9.4	-9	-9.8	4890.58	3373.53	375.721	-0.9	0.5	1	-7.3	-9.9	-5.2	4929.81	3380.97	375.803	1
2022-11-04	4735.95	3354.72	376.517	0.4	-0.3	0.1	-15.2	-15.3	-10.2	4775.81	3358.23	375.608	0.5	0.7	-0.2	-12.9	-3.3	-10.3	4831.65	3364.14	375.773	0.9	1	-1.2	-4.3	-3.3	-4.1	4851.04	3367.18	375.586	-1	0.1	0.8	-10.4	-8.9	-9	4890.58	3373.53	375.719	-0.8	0.6	-1.2	-8.1	-9.3	-6.4	4929.81	3380.97	375.803	-0.8
2022-11-05	4735.95	3354.72	376.518	0.2	-0.7	0.7	-15	-16	-9.5	4775.81	3358.23	375.607	0.5	-0.8	-0.7	-12.4	-4.1	-11	4831.65	3364.14	375.772	0.6	0.9	-0.9	-3.7	-2.4	-5	4851.04	3367.18	375.586	-0.6	0.5	0	-11	-8.4	-9	4890.58	3373.53	375.721	0.7	0.2	1.4	-7.4	-9.1	-5	4929.81	3380.97	375.803	-0.1
2022-11-06	4735.95	3354.72	376.518	-0.2	-0.4	0.7	-15.2	-16.4	-8.8	4775.81	3358.23	375.607	1	-0.4	0.2	-11.4	-4.5	-10.8	4831.65	3364.14	375.771	0.4	1	-1.1	-3.3	-1.4	-6.1	4851.03	3367.18	375.585	-0.3	0.3	-0.6	-11.3	-8.1	-9.6	4890.58	3373.53	375.721	-0.4	-0.2	0.2	-7.8	-9.3	-4.8	4929.81	3380.97	375.803	0.2
2022-11-07	4735.95	3354.72	376.519	0.9	0.1	0.6	-14.3	-16.3	-8.2	4775.81	3358.23	375.608	-1	-0.6	0.5	-12.4	-5.1	-10.3	4831.65	3364.14	375.771	0.3	-0.6	-0.4	-3	-2	-6.5	4851.04	3367.18	375.586	0.1	-0.4	0.6	-11.2	-8.5	-9	4890.58	3373.53	375.723	-0.1	-0.8	1.5	-7.9	-10.1	-3.3	4929.81	3380.97	375.803	0.4
2022-11-08	4735.95	3354.72	376.518	0.7	0.4	-0.9	-13.6	-15.9	-9.1	4775.81	3358.23	375.608	-0.5	0.8	0.4	-12.9	-4.3	-9.9	4831.65	3364.14	375.771	-0.7	0.1	-0.2	-3.7	-1.9	-6.7	4851.04	3367.18	375.586	0.3	0.1	0.4	-10.9	-8.4	-8.6	4890.58	3373.53	375.724	0.1	0.9	1.1	-7.8	-9.2	-2.2	4929.81	3380.97	375.804	-0.2
2022-11-09	4735.95	3354.72	376.518	0.7	-0.4	0.1	-12.9	-16.3	-9	4775.81	3358.23	375.608	-0.3	-0.7	-0.3	-13.2	-5	-10.2	4831.65	3364.14	375.769	0.6	1.3	-1.3	-3.1	-0.6	-8	4851.04	3367.18	375.585	0.5	1	-0.6	-10.4	-7.4	-9.2	4890.58	3373.53	375.723	-0.1	0.9	-0.7	-7.9	-8.3	-2.9	4929.81	3380.97	375.805	-0.4
2022-11-10	4735.95	3354.72	376.519	-0.9	0.5	0.7	-13.8	-15.8	-8.3	4775.81	3358.23	375.607	0.9	-1	-1	-12.3	-6	-11.2	4831.65	3364.14	375.769	-1.2	1.7	-0.9	-4.3	1.1	-8.9	4851.04	3367.18	375.584	-0.8	0.1	-0.9	-11.2	-7.3	-10.1	4890.58	3373.54	375.725	-1	1	1.7	-8.9	-7.3	-1.2	4929.81	3380.97	375.805	0
2022-11-11	4735.95	3354.72	376.518	0.6	0.3	-0.9	-13.2	-15.5	-9.2	4775.81	3358.23	375.607	0.1	-1	-0.2	-12.2	-7	-11.4	4831.65	3364.14	375.768	1	-0.8	-0.8	-3.3	0.3	-9.7	4851.03	3367.19	375.585	-0.8	0.7	1	-12	-6.6	-9.1	4890.58	3373.54	375.724	-0.4	0.8	-0.5	-9.3	-6.5	-1.7	4929.81	3380.97	375.804	0.9
2022-11-12	4735.95	3354.72	376.518	-0.7	-0.9	-0.2	-13.9	-16.4	-9.4	4775.81	3358.23	375.608	-0.5	-0.5	0.7	-12.7	-7.5	-10.7	4831.65	3364.14	375.769	-0.1	0.5	1	-3.4	0.8	-8.7	4851.04	3367.18	375.584	0.9	-0.8	-1	-11.1	-7.4	-10.1	4890.58	3373.53	375.724	0.6	-0.9	-0.6	-8.7	-7.4	-2.3	4929.81	3380.97	375.805	-0.2
2022-11-13	4735.95	3354.72	376.518	-1	0.7	-0.1	-14.9	-15.7	-9.5	4775.8	3358.23	375.607	-1	0.2	-0.5	-13.7	-7.3	-11.2	4831.65	3364.14	375.769	0.2	-0.8	0.3	-3.2	0	-8.4	4851.04	3367.18	375.583	0.1	-0.6	-1	-11	-8	-11.1	4890.58	3373.54	375.723	-0.2	0.2	-0.8	-8.9	-7.2	-3.1	4929.81	3380.97	375.804	0.6
2022-11-14	4735.95	3354.72	376.517	0.9	0.8	-0.4	-14	-14.9	-9.9	4775.8	3358.23	375.607	0	-0.4	-0.3	-13.7	-7.7	-11.5	4831.65	3364.14	375.768	0.2	0.2	-1	-3	0.2	-9.4	4851.04	3367.18	375.582	0.7	0	-1	-10.3	-8	-12.1	4890.58	3373.53	375.723	-0.3	-0.9	-0.3	-9.2	-8.1	-3.4	4929.81	3380.97	375.805	-0.9
2022-11-15	4735.95	3354.72	376.516	0.6	-0.9	-1	-13.4	-15.8	-10.9	4775.8	3358.23	375.607	-0.8	-0.2	0.1	-14.5	-7.9	-11.4	4831.65	3364.14	375.767	0.8	0.6	-0.6	-2.2	0.8	-10	4851.04	3367.18	375.583	0	0.8	0.7	-10.3	-7.2	-11.4	4890.58	3373.53	375.722	-0.3	0.4	-0.3	-9.5	-7.7	-3.7	4929.81	3380.97	375.805	0.3
2022-11-18	4735.95	3354.72	376.515	0.933333	-0.4	-0.566667	-10.6	-17	-12.6	4775.81	3358.23	375.606	0.933333	0.166667	-0.2	-11.7	-7.4	-12	4831.65	3364.14	375.766	0.633333	-0.766667	-0.4	-0.3	-1.5	-11.2	4851.04	3367.19	375.583	0.5	1.16667	-0.166667	-8.8	-3.7	-11.9	4890.57	3373.54	375.723	-1.03333	0.233333	0.166667	-12.6	-7	-3.2	4929.81	3380.97	375.806	1
2022-11-22	4735.95	3354.72	376.514	-0.2	-0.05	-0.05	-11.4	-17.2	-12.8	4775.81	3358.23	375.608	0	0.325	0.375	-11.7	-6.1	-10.5	4831.66	3364.14	375.766	0.35	-0.075	-0.15	1.1	-1.8	-11.8	4851.04	3367.19	375.581	-0.25	0	-0.325	-9.8	-3.7	-13.2	4890.58	3373.53	375.723	0.125	-0.4	0.125	-12.1	-8.6	-2.7	4929.81	3380.97	375.806	-0.425
2022-11-23	4735.95	3354.72	376.514	-0.3	-0.3	0.1	-11.7	-17.5	-12.7	4775.81	3358.23	375.607	0.1	0.3	-0.4	-11.6	-5.8	-10.9	4831.66	3364.14	375.766	0.7	-0.3	0.2	1.8	-2.1	-11.6	4851.04	3367.19	375.581	0.2	0.3	-0.3	-9.6	-3.4	-13.5	4890.57	3373.53	375.724	-0.5	0.3	0.4	-12.6	-8.3	-2.3	4929.81	3380.97	375.805	0.1
2022-11-26	4735.95	3354.71	376.513	-0.566667	-0.833333	-0.6	-13.4	-20	-14.5	4775.81	3358.23	375.607	-0.466667	-0.0333333	-0.133333	-13	-5.9	-11.3	4831.65	3364.14	375.765	-0.333333	-0.5	-0.333333	0.8	-3.6	-12.6	4851.04	3367.19	375.58	-0.0333333	-0.333333	-0.466667	-9.7	-4.4	-14.9	4890.57	3373.53	375.724	-0.6	-0.633333	0.0333333	-14.4	-10.2	-2.2	4929.81	3380.97	375.805	-1.03333
2022-11-29	4735.95	3354.71	376.51	0	-0.7	-1.06667	-13.4	-22.1	-17.7	4775.81	3358.23	375.607	-3.03165e-10	-0.366667	0.133333	-13	-7	-10.9	4831.65	3364.13	375.763	-0.7	-0.7	-0.5	-1.3	-5.7	-14.1	4851.03	3367.19	375.581	-0.966667	-0.733333	0.3	-12.6	-6.6	-14	4890.57	3373.53	375.722	0.233333	-0.333333	-0.533333	-13.7	-11.2	-3.8	4929.81	3380.97	375.806	0.2
2022-12-07	4735.95	3354.71	376.51	-0.0875	-0.1125	0.075	-14.1	-23	-17.1	4775.81	3358.22	375.607	-0.0625	-0.175	-0.0625	-13.5	-8.4	-11.4	4831.65	3364.13	375.763	-0.1375	-0.15	-0.0875	-2.4	-6.9	-14.8	4851.03	3367.18	375.581	-0.2	-0.1375	0.05	-14.2	-7.7	-13.6	4890.57	3373.53	375.721	-0.075	-0.15	-0.1	-14.3	-12.4	-4.6	4929.81	3380.97	375.805	0.075
2022-12-08	4735.95	3354.71	376.51	-0.4	0.3	0.4	-14.5	-22.7	-16.7	4775.8	3358.22	375.607	-1	-1.4	-0.3	-14.5	-9.8	-11.7	4831.65	3364.13	375.762	-0.2	-0.4	-0.4	-2.6	-7.3	-15.2	4851.03	3367.18	375.581	0.2	0.3	0.4	-14	-7.4	-13.2	4890.57	3373.53	375.722	0.4	-1.1	1	-13.9	-13.5	-3.6	4929.81	3380.97	375.805	-1.3
2022-12-11	4735.95	3354.71	376.51	0.1	0.1	-0.1	-14.2	-22.4	-17	4775.8	3358.22	375.606	0.1	-0.166667	-0.133333	-14.2	-10.3	-12.1	4831.65	3364.13	375.762	-0.133333	0.0666667	-0.0666667	-3	-7.1	-15.4	4851.03	3367.18	375.581	-0.0666667	-0.1	-0.0666667	-14.2	-7.7	-13.4	4890.57	3373.53	375.722	-0.1	-0.266667	-0.0333333	-14.2	-14.3	-3.7	4929.81	3380.97	375.804	0.1
2022-12-14	4735.95	3354.71	376.51	-0.433333	0.2	0.1	-15.5	-21.8	-16.7	4775.8	3358.22	375.606	-0.466667	-0.366667	-0.0666667	-15.6	-11.4	-12.3	4831.65	3364.13	375.762	0.133333	-0.333333	-0.1	-2.6	-8.1	-15.7	4851.03	3367.18	375.58	-0.3	-0.166667	-0.2	-15.1	-8.2	-14	4890.57	3373.53	375.721	-0.166667	-0.4	-0.4	-14.7	-15.5	-4.9	4929.81	3380.97	375.803	-0.433333
2022-12-17	4735.95	3354.71	376.509	0.166667	0.233333	-0.4	-15	-21.1	-17.9	4775.8	3358.22	375.605	-0.0666667	-0.166667	-0.4	-15.8	-11.9	-13.5	4831.65	3364.13	375.762	-0.1	0.233333	-0.1	-2.9	-7.4	-16	4851.03	3367.18	375.58	-0.433333	-0.3	-0.1	-16.4	-9.1	-14.3	4890.57	3373.53	375.721	-0.0666667	-0.433333	-0.133333	-14.9	-16.8	-5.3	4929.81	3380.97	375.803	-0.0666667
2022-12-20	4735.95	3354.71	376.51	-0.266667	0.233333	0.233333	-15.8	-20.4	-17.2	4775.8	3358.22	375.604	-0.133333	-0.233333	-0.166667	-16.2	-12.6	-14	4831.65	3364.13	375.761	0.2	-0.333333	-0.233333	-2.3	-8.4	-16.7	4851.03	3367.18	375.58	-0.2	-0.366667	-0.0666667	-17	-10.2	-14.5	4890.57	3373.53	375.721	-0.466667	0.2	0.1	-16.3	-16.2	-5	4929.81	3380.97	375.802	-0.266667
2022-12-23	4735.95	3354.71	376.509	-0.333333	0.2	-0.366667	-16.8	-19.8	-18.3	4775.8	3358.22	375.604	-0.266667	0.166667	-0.1	-17	-12.1	-14.3	4831.65	3364.13	375.759	0.1	-0.3	-0.466667	-2	-9.3	-18.1	4851.03	3367.18	375.58	0.166667	0.166667	0.166667	-16.5	-9.7	-14	4890.57	3373.53	375.72	-0.266667	-0.233333	-0.233333	-17.1	-16.9	-5.7	4929.81	3380.97	375.802	-0.4
2022-12-26	4735.95	3354.71	376.509	0.1	0.133333	0.133333	-16.5	-19.4	-17.9	4775.8	3358.22	375.605	-0.233333	0.0666667	0.166667	-17.7	-11.9	-13.8	4831.65	3364.13	375.759	-0.233333	-0.1	-0.0666667	-2.7	-9.6	-18.3	4851.03	3367.18	375.581	-0.433333	-0.3	0.166667	-17.8	-10.6	-13.5	4890.57	3373.53	375.72	-0.0666667	0.0666667	-0.0333333	-17.3	-16.7	-5.8	4929.81	3380.97	375.803	0.233333
2022-12-27	4735.95	3354.71	376.509	-1.2	0.2	-0.6	-17.7	-19.2	-18.5	4775.8	3358.22	375.604	-0.7	0.4	-0.2	-18.4	-11.5	-14	4831.65	3364.13	375.76	-0.6	0.2	0.7	-3.3	-9.4	-17.6	4851.03	3367.18	375.582	-0.3	-0.4	0.6	-18.1	-11	-12.9	4890.57	3373.53	375.72	0.3	0.5	0.2	-17	-16.2	-5.6	4929.81	3380.97	375.803	-0.3
2022-12-29	4735.95	3354.71	376.508	-0.15	0.45	-0.3	-18	-18.3	-19.1	4775.8	3358.22	375.605	-0.5	-0.35	0.15	-19.4	-12.2	-13.7	4831.65	3364.13	375.759	-0.05	0.15	-0.7	-3.4	-9.1	-19	4851.03	3367.18	375.58	-0.1	-0.1	-0.7	-18.3	-11.2	-14.3	4890.57	3373.53	375.719	-0.3	-0.55	-0.5	-17.6	-17.3	-6.6	4929.81	3380.97	375.803	0.2
2023-01-01	4735.95	3354.72	376.509	-0.166667	0.266667	0.233333	-18.5	-17.5	-18.4	4775.8	3358.22	375.605	0.166667	0.0666667	0.233333	-18.9	-12	-13	4831.65	3364.13	375.759	-0.0666667	-0.366667	0.0666667	-3.6	-10.2	-18.8	4851.03	3367.18	375.58	0.0333333	0.1	-0.1	-18.2	-10.9	-14.6	4890.57	3373.53	375.72	0.233333	0.1	0.166667	-16.9	-17	-6.1	4929.81	3380.97	375.802	0.3
2023-01-03	4735.95	3354.72	376.508	-0.15	0	-0.5	-18.8	-17.5	-19.4	4775.8	3358.22	375.605	0.15	0.1	-0.25	-18.6	-11.8	-13.5	4831.65	3364.13	375.758	-0.15	-0.35	-0.3	-3.9	-10.9	-19.4	4851.03	3367.18	375.579	-0.4	-0.2	-0.3	-19	-11.3	-15.2	4890.57	3373.53	375.72	0.35	0.3	0.2	-16.2	-16.4	-5.7	4929.81	3380.97	375.801	-0.2
2023-01-04	4735.95	3354.72	376.507	-0.1	0.1	-0.5	-18.9	-17.4	-19.9	4775.8	3358.22	375.605	0.7	0.4	-0.1	-17.9	-11.4	-13.6	4831.65	3364.13	375.757	0.8	0.7	-0.9	-3.1	-10.2	-20.3	4851.03	3367.18	375.58	-0.3	-0.7	0.4	-19.3	-12	-14.8	4890.57	3373.53	375.721	-0.7	-0.4	0.7	-16.9	-16.8	-5	4929.81	3380.97	375.8	-0.6
2023-01-06	4735.95	3354.71	376.507	0.2	-0.55	-0.35	-18.5	-18.5	-20.6	4775.8	3358.22	375.604	-0.25	-0.2	-0.5	-18.4	-11.8	-14.6	4831.65	3364.13	375.756	-0.25	0.15	-0.4	-3.6	-9.9	-21.1	4851.03	3367.18	375.579	0.2	-0.55	-0.15	-18.9	-13.1	-15.1	4890.57	3373.52	375.721	-0.4	-0.45	-0.1	-17.7	-17.7	-5.2	4929.81	3380.97	375.799	-0.25
2023-01-07	4735.95	3354.71	376.506	0.6	-0.6	-0.2	-17.9	-19.1	-20.8	4775.8	3358.22	375.604	0.5	-0.1	0.3	-17.9	-11.9	-14.3	4831.65	3364.13	375.756	-0.1	-0.8	-0.3	-3.7	-10.7	-21.4	4851.03	3367.18	375.579	-0.5	-0.3	-0.2	-19.4	-13.4	-15.3	4890.57	3373.52	375.721	0.3	-0.9	0.2	-17.4	-18.6	-5	4929.81	3380.97	375.799	-0.1
2023-01-16	4735.95	3354.72	376.508	0.177778	0.211111	0.166667	-16.3	-17.2	-19.3	4775.8	3358.22	375.603	-0.111111	0.0777778	-0.144444	-18.9	-11.2	-15.6	4831.65	3364.13	375.757	-0.177778	0.177778	0.0666667	-5.3	-9.1	-20.8	4851.03	3367.18	375.578	-0.0777778	0.166667	-0.122222	-20.1	-11.9	-16.4	4890.57	3373.52	375.719	0.2	0.0888889	-0.2	-15.6	-17.8	-6.8	4929.81	3380.97	375.798	0.2
2023-02-03	4735.95	3354.71	376.506	-0.0777778	-0.0777778	-0.0944444	-17.7	-18.6	-21	4775.8	3358.22	375.601	-0.0777778	0.05	-0.0722222	-20.3	-10.3	-16.9	4831.65	3364.13	375.756	-0.0555556	-0.0777778	-0.05	-6.3	-10.5	-21.7	4851.03	3367.18	375.577	-0.05	-0.05	-0.05	-21	-12.8	-17.3	4890.57	3373.52	375.718	-0.0888889	-0.0722222	-0.0611111	-17.2	-19.1	-7.9	4929.81	3380.97	375.799	-0.0611111
2023-02-04	4735.95	3354.71	376.507	0	0.6	0.3	-17.7	-18	-20.7	4775.8	3358.22	375.601	-0.9	-0.2	-0.6	-21.2	-10.5	-17.5	4831.65	3364.13	375.755	0.4	-0.2	-0.5	-5.9	-10.7	-22.2	4851.03	3367.18	375.578	-0.1	0.9	0.6	-21.1	-11.9	-16.7	4890.57	3373.52	375.718	-0.2	0.8	-0.2	-17.4	-18.3	-8.1	4929.81	3380.97	375.798	0.6
2023-02-07	4735.95	3354.72	376.507	-0.466667	0.366667	0.266667	-19.1	-16.9	-19.9	4775.8	3358.22	375.601	-0.3	0.133333	0.133333	-22.1	-10.1	-17.1	4831.65	3364.13	375.755	0.133333	-0.333333	-0.1	-5.5	-11.7	-22.5	4851.02	3367.18	375.578	-0.433333	-0.266667	0.2	-22.4	-12.7	-16.1	4890.57	3373.52	375.717	-0.0333333	-0.2	-0.2	-17.5	-18.9	-8.7	4929.81	3380.97	375.797	-0.1
2023-02-11	4735.95	3354.71	376.507	-0.15	-0.25	-0.175	-19.7	-17.9	-20.6	4775.8	3358.22	375.6	-0.05	-0.15	-0.35	-22.3	-10.7	-18.5	4831.65	3364.13	375.754	-0.05	-0.075	-0.275	-5.7	-12	-23.6	4851.02	3367.18	375.578	-0.325	-0.35	-0.15	-23.7	-14.1	-16.7	4890.57	3373.52	375.718	-0.2	-0.15	0.175	-18.3	-19.5	-8	4929.81	3380.97	375.796	-0.25
2023-02-15	4735.94	3354.71	376.505	-0.325	-0.35	-0.35	-21	-19.3	-22	4775.8	3358.22	375.599	0.075	-0.35	-0.125	-22	-12.1	-19	4831.65	3364.13	375.754	-0.35	-0.2	-0.1	-7.1	-12.8	-24	4851.02	3367.18	375.579	0.3	-0.1	0.4	-22.5	-14.5	-15.1	4890.57	3373.52	375.717	0.05	0.475	-0.125	-18.1	-17.6	-8.5	4929.81	3380.97	375.795	0.25
2023-02-21	4735.95	3354.71	376.505	0.516667	-0.0833333	-0.1	-17.9	-19.8	-22.6	4775.8	3358.22	375.599	-0.0833333	-0.216667	-0.116667	-22.5	-13.4	-19.7	4831.65	3364.13	375.754	-0.166667	-0.266667	0.133333	-8.1	-14.4	-23.2	4851.03	3367.18	375.58	0.35	-0.316667	0.0833333	-20.4	-16.4	-14.6	4890.57	3373.52	375.717	0.233333	-0.316667	-0.133333	-16.7	-19.5	-9.3	4929.81	3380.97	375.794	-0.0666667
2023-02-24	4735.95	3354.71	376.506	-0.0666667	-0.266667	0.366667	-18.1	-20.6	-21.5	4775.79	3358.22	375.6	-0.433333	-0.433333	0.4	-23.8	-14.7	-18.5	4831.65	3364.13	375.755	0.366667	0.333333	0.266667	-7	-13.4	-22.4	4851.03	3367.18	375.581	-0.166667	0.533333	0.466667	-20.9	-14.8	-13.2	4890.57	3373.52	375.716	-0.366667	0.133333	-0.1	-17.8	-19.1	-9.6	4929.81	3380.97	375.794	-0.4
2023-02-28	4735.95	3354.71	376.505	-0.075	-0.075	-0.25	-18.4	-20.9	-22.5	4775.8	3358.22	375.6	0.375	0.275	0.175	-22.3	-13.6	-17.8	4831.65	3364.13	375.754	0.35	0.125	-0.325	-5.6	-12.9	-23.7	4851.02	3367.18	375.582	-0.2	-0.15	0.075	-21.7	-15.4	-12.9	4890.57	3373.52	375.717	-0.3	-0.15	0.3	-19	-19.7	-8.4	4929.81	3380.97	375.795	0.275
2023-03-04	4735.95	3354.71	376.506	0.3	-0.1	0.3	-17.2	-21.3	-21.3	4775.8	3358.22	375.601	-0.3	0.425	0.05	-23.5	-11.9	-17.6	4831.65	3364.13	375.753	0.35	0.3	-0.125	-4.2	-11.7	-24.2	4851.03	3367.18	375.581	0.4	-0.25	-0.25	-20.1	-16.4	-13.9	4890.57	3373.52	375.717	-0.125	0.3	-0.05	-19.5	-18.5	-8.6	4929.81	3380.97	375.794	-0.2
2023-03-08	4735.95	3354.71	376.506	0.125	0.125	0	-16.7	-20.8	-21.3	4775.8	3358.22	375.602	0.3	-0.1	0.4	-22.3	-12.3	-16	4831.65	3364.13	375.754	0.325	-0.175	0.125	-2.9	-12.4	-23.7	4851.03	3367.17	375.581	-0.175	-0.3	0.1	-20.8	-17.6	-13.5	4890.57	3373.52	375.719	-0.125	-0.35	0.375	-20	-19.9	-7.1	4929.81	3380.97	375.793	0.25
2023-03-11	4735.95	3354.71	376.506	0.133333	0.433333	-0.1	-16.3	-19.5	-21.6	4775.8	3358.22	375.603	0.633333	-0.166667	0.266667	-20.4	-12.8	-15.2	4831.65	3364.13	375.755	-0.2	0.7	0.366667	-3.5	-10.3	-22.6	4851.03	3367.17	375.58	0.4	0.1	-0.166667	-19.6	-17.3	-14	4890.57	3373.52	375.72	-0.133333	0.5	0.3	-20.4	-18.4	-6.2	4929.81	3380.97	375.794	-0.133333
2023-03-15	4735.95	3354.71	376.505	0.075	-0.175	-0.075	-16	-20.2	-21.9	4775.8	3358.22	375.601	-0.15	-0.125	-0.4	-21	-13.3	-16.8	4831.65	3364.13	375.755	0.075	-0.05	0.15	-3.2	-10.5	-22	4851.03	3367.17	375.58	-0.125	-0.1	-0.1	-20.1	-17.7	-14.4	4890.57	3373.52	375.719	0.225	-0.2	-0.15	-19.5	-19.2	-6.8	4929.81	3380.97	375.793	-0.1
2023-03-17	4735.95	3354.71	376.505	-0.25	-0.2	-0.1	-16.5	-20.6	-22.1	4775.8	3358.22	375.601	-0.55	0.1	-0.2	-22.1	-13.1	-17.2	4831.65	3364.13	375.755	0.1	0.55	-0.5	-3	-9.4	-23	4851.03	3367.17	375.579	-0.1	-0.1	-0.4	-20.3	-17.9	-15.2	4890.57	3373.52	375.719	-0.05	-0.35	-0.1	-19.6	-19.9	-7	4929.81	3380.97	375.791	0.25
2023-03-19	4735.95	3354.71	376.506	-0.05	-0.05	0.45	-16.6	-20.7	-21.2	4775.8	3358.22	375.601	-0.15	-0.25	-0.3	-22.4	-13.6	-17.8	4831.65	3364.13	375.755	-0.45	0.6	0.4	-3.9	-8.2	-22.2	4851.02	3367.17	375.58	-0.7	-0.3	0.3	-21.7	-18.5	-14.6	4890.57	3373.52	375.718	-0.1	0.35	-0.6	-19.8	-19.2	-8.2	4929.81	3380.97	375.792	-0.3
2023-03-21	4735.95	3354.71	376.506	0.25	-0.3	-0.2	-16.1	-21.3	-21.6	4775.8	3358.22	375.6	0.25	0.55	-0.2	-21.9	-12.5	-18.2	4831.65	3364.13	375.757	0.1	-0.3	0.65	-3.7	-8.8	-20.9	4851.02	3367.17	375.579	0.1	0.1	-0.3	-21.5	-18.3	-15.2	4890.57	3373.52	375.717	0.2	-0.65	-0.3	-19.4	-20.5	-8.8	4929.81	3380.97	375.793	0.3
2023-03-23	4735.95	3354.71	376.507	0.45	-0.25	0.55	-15.2	-21.8	-20.5	4775.8	3358.22	375.6	0.6	-0.05	0.1	-20.7	-12.6	-18	4831.65	3364.13	375.758	-0.15	-0.3	0.8	-4	-9.4	-19.3	4851.03	3367.17	375.579	0.35	-0.1	-0.2	-20.8	-18.5	-15.6	4890.57	3373.52	375.718	-0.6	0.6	0.4	-20.6	-19.3	-8	4929.81	3380.97	375.792	-0.2
2023-03-27	4735.95	3354.71	376.505	-0.35	0.1	-0.325	-16.6	-21.4	-21.8	4775.8	3358.22	375.599	-0.25	0.275	-0.325	-21.7	-11.5	-19.3	4831.65	3364.13	375.76	-0.325	-0.325	0.375	-5.3	-10.7	-17.8	4851.03	3367.17	375.579	0.175	-0.35	-0.05	-20.1	-19.9	-15.8	4890.57	3373.52	375.717	-0.2	-0.25	-0.175	-21.4	-20.3	-8.7	4929.81	3380.97	375.793	0.125
2023-03-30	4735.95	3354.71	376.507	0.266667	0.133333	0.366667	-15.8	-21	-20.7	4775.8	3358.22	375.598	-0.133333	-0.266667	-0.233333	-22.1	-12.3	-20	4831.65	3364.13	375.76	-0.366667	0.166667	0.233333	-6.4	-10.2	-17.1	4851.03	3367.17	375.578	0.233333	0.133333	-0.366667	-19.4	-19.5	-16.9	4890.57	3373.52	375.718	0.3	0.333333	0.2	-20.5	-19.3	-8.1	4929.81	3380.97	375.792	0.1
2023-04-03	4735.95	3354.71	376.507	0.3	-0.3	0.075	-14.6	-22.2	-20.4	4775.8	3358.22	375.598	-0.275	0.1	-0.15	-23.2	-11.9	-20.6	4831.65	3364.13	375.76	-0.325	-0.075	-0.075	-7.7	-10.5	-17.4	4851.03	3367.17	375.577	-0.225	-0.025	-0.05	-20.3	-19.6	-17.1	4890.57	3373.52	375.719	0.1	0.45	0.35	-20.1	-17.5	-6.7	4929.81	3380.97	375.793	0.05
2023-04-07	4735.95	3354.71	376.507	-0.2	0.05	0.075	-15.4	-22	-20.1	4775.8	3358.22	375.598	0.45	0.35	0.075	-21.4	-10.5	-20.3	4831.65	3364.13	375.759	-0.125	-0.1	-0.225	-8.2	-10.9	-18.3	4851.03	3367.17	375.577	0.25	0.025	-0.05	-19.3	-19.5	-17.3	4890.57	3373.53	375.719	0.35	0.05	-0.125	-18.7	-17.3	-7.2	4929.81	3380.97	375.793	0.125
2023-04-11	4735.95	3354.71	376.507	0.275	0	-0.1	-14.3	-22	-20.5	4775.8	3358.22	375.6	0.075	0.25	0.45	-21.1	-9.5	-18.5	4831.65	3364.13	375.761	0.15	-0.175	0.425	-7.6	-11.6	-16.6	4851.03	3367.17	375.579	0.4	-0.1	0.325	-17.7	-19.9	-16	4890.57	3373.53	375.72	-0.375	0.15	0.35	-20.2	-16.7	-5.8	4929.81	3380.97	375.794	0.2
2023-04-15	4735.95	3354.71	376.506	-0.175	0.325	-0.05	-15	-20.7	-20.7	4775.8	3358.22	375.6	0.35	0.05	0.05	-19.7	-9.3	-18.3	4831.65	3364.13	375.762	-0.375	0.225	0.35	-9.1	-10.7	-15.2	4851.03	3367.17	375.578	0.325	0.075	-0.15	-16.4	-19.6	-16.6	4890.57	3373.53	375.718	0.4	0.45	-0.425	-18.6	-14.9	-7.5	4929.81	3380.97	375.795	-0.1
2023-04-19	4735.95	3354.71	376.508	-0.225	-0.025	0.275	-15.9	-20.8	-19.6	4775.8	3358.22	375.599	0.35	-0.1	-0.275	-18.3	-9.7	-19.4	4831.65	3364.13	375.762	0.1	0.25	-0.15	-8.7	-9.7	-15.8	4851.03	3367.17	375.578	-0.025	0	-0.05	-16.5	-19.6	-16.8	4890.57	3373.53	375.72	0.175	-0.15	0.375	-17.9	-15.5	-6	4929.81	3380.97	375.797	0.325
2023-04-22	4735.95	3354.71	376.508	-0.266667	0.5	0.166667	-16.7	-19.3	-19.1	4775.8	3358.22	375.599	0.0666667	0.1	-0.0333333	-18.1	-9.4	-19.5	4831.64	3364.13	375.763	-0.333333	0.133333	0.466667	-9.7	-9.3	-14.4	4851.03	3367.17	375.578	0.0333333	0.266667	0.1	-16.4	-18.8	-16.5	4890.57	3373.53	375.721	-0.0666667	0.433333	0.5	-18.1	-14.2	-4.5	4929.81	3380.97	375.796	0.566667
2023-04-25	4735.95	3354.71	376.508	0.433333	0.433333	-0.0666667	-15.4	-18	-19.3	4775.8	3358.22	375.599	-0.233333	-0.2	0.0333333	-18.8	-10	-19.4	4831.65	3364.13	375.762	0.3	0.6	-0.3	-8.8	-7.5	-15.3	4851.03	3367.17	375.577	-0.5	0.366667	-0.2	-17.9	-17.7	-17.1	4890.57	3373.53	375.72	0.533333	0.133333	-0.533333	-16.5	-13.8	-6.1	4929.81	3380.96	375.795	-0.1
2023-04-28	4735.95	3354.72	376.509	-0.1	0.433333	0.4	-15.7	-16.7	-18.1	4775.8	3358.23	375.599	0.4	0.6	0.1	-17.6	-8.2	-19.1	4831.64	3364.13	375.761	-0.533333	-0.4	-0.333333	-10.4	-8.7	-16.3	4851.03	3367.17	375.579	-0.1	-0.366667	0.4	-18.2	-18.8	-15.9	4890.57	3373.53	375.718	-0.3	-0.4	-0.6	-17.4	-15	-7.9	4929.81	3380.96	375.797	-0.433333
2023-05-01	4735.95	3354.72	376.51	-0.433333	0.466667	0.166667	-17	-15.3	-17.6	4775.8	3358.23	375.6	0.5	0	0.266667	-16.1	-8.2	-18.3	4831.64	3364.13	375.76	0.133333	0.0333333	-0.4	-10	-8.6	-17.5	4851.03	3367.17	375.58	0.3	0.133333	0.433333	-17.3	-18.4	-14.6	4890.57	3373.53	375.718	0.433333	0.4	0.133333	-16.1	-13.8	-7.5	4929.81	3380.96	375.796	0.266667
2023-05-03	4735.95	3354.72	376.509	-0.35	0.2	-0.1	-17.7	-14.9	-17.8	4775.8	3358.23	375.598	-0.8	0.65	-0.85	-17.7	-6.9	-20	4831.64	3364.13	375.759	-0.85	-0.45	-0.7	-11.7	-9.5	-18.9	4851.03	3367.17	375.58	0.25	-0.25	0	-16.8	-18.9	-14.6	4890.57	3373.53	375.718	0.1	0.5	-0.4	-15.9	-12.8	-8.3	4929.81	3380.96	375.798	0.5
2023-05-06	4735.95	3354.72	376.509	0.1	0.366667	-0.0333333	-17.4	-13.8	-17.9	4775.8	3358.23	375.599	-0.533333	0.0333333	0.133333	-19.3	-6.8	-19.6	4831.64	3364.13	375.759	0.433333	0.266667	0.0666667	-10.4	-8.7	-18.7	4851.03	3367.17	375.579	0.266667	0.333333	-0.333333	-16	-17.9	-15.6	4890.57	3373.53	375.718	0.4	0.433333	0.166667	-14.7	-11.5	-7.8	4929.81	3380.96	375.797	-0.166667
2023-05-09	4735.95	3354.72	376.51	-0.533333	-0.466667	0.3	-19	-15.2	-17	4775.8	3358.23	375.6	0.466667	-0.433333	0.366667	-17.9	-8.1	-18.5	4831.64	3364.13	375.76	0.2	0.366667	0.5	-9.8	-7.6	-17.2	4851.03	3367.18	375.578	-0.3	0.466667	-0.233333	-16.9	-16.5	-16.3	4890.57	3373.53	375.719	-0.0666667	0.0333333	0.266667	-14.9	-11.4	-7	4929.81	3380.96	375.796	0.166667
2023-05-12	4735.95	3354.72	376.51	0.0333333	-0.3	0.0333333	-18.9	-16.1	-16.9	4775.8	3358.23	375.599	0.266667	0.266667	-0.166667	-17.1	-7.3	-19	4831.64	3364.13	375.76	-0.5	-0.433333	-0.2	-11.3	-8.9	-17.8	4851.03	3367.18	375.577	0.333333	0.1	-0.333333	-15.9	-16.2	-17.3	4890.57	3373.53	375.72	-0.433333	0.133333	0.366667	-16.2	-11	-5.9	4929.81	3380.96	375.796	0.4
2023-05-26	4735.95	3354.72	376.511	-0.00714286	-0.00714286	0.0642857	-19	-16.2	-16	4775.8	3358.23	375.6	0.0571429	0.0928571	0.05	-16.3	-6	-18.3	4831.64	3364.13	375.761	-0.114286	0.1	0.107143	-12.9	-7.5	-16.3	4851.03	3367.18	375.576	-0.0214286	0.0428571	-0.0571429	-16.2	-15.6	-18.1	4890.57	3373.53	375.72	0.0571429	0.0428571	0.00714286	-15.4	-10.4	-5.8	4929.81	3380.96	375.796	-0.0357143
2023-06-01	4735.95	3354.72	376.512	-0.15	0.0166667	0.0833333	-19.9	-16.1	-15.5	4775.8	3358.23	375.601	-0.166667	-0.1	0.15	-17.3	-6.6	-17.4	4831.64	3364.13	375.761	0.0333333	0.0166667	-0.0666667	-12.7	-7.4	-16.7	4851.03	3367.18	375.577	-0.133333	0.233333	0.0333333	-17	-14.2	-17.9	4890.57	3373.53	375.721	-0.0166667	-0.0166667	0.183333	-15.5	-10.5	-4.7	4929.81	3380.96	375.795	-0.25
2023-06-15	4735.95	3354.72	376.511	0.107143	-0.0428571	-0.0714286	-18.4	-16.7	-16.5	4775.8	3358.23	375.601	0.0357143	-0.00714286	0.0357143	-16.8	-6.7	-16.9	4831.64	3364.13	375.761	0.0714286	-0.0214286	0.0357143	-11.7	-7.7	-16.2	4851.03	3367.18	375.577	-0.0714286	0.0214286	0.05	-18	-13.9	-17.2	4890.57	3373.53	375.723	0.05	0.0714286	0.114286	-14.8	-9.5	-3.1	4929.81	3380.96	375.794	0.0571429
2023-07-03	4735.95	3354.71	376.509	0.0111111	-0.0722222	-0.0777778	-18.2	-18	-17.9	4775.8	3358.23	375.6	0.0777778	-0.0444444	-0.0722222	-15.4	-7.5	-18.2	4831.64	3364.13	375.763	0.0777778	0.0722222	0.0666667	-10.3	-6.4	-15	4851.03	3367.18	375.577	-0.0888889	0.0888889	-0.0111111	-19.6	-12.3	-17.4	4890.57	3373.53	375.723	-0.0722222	0.05	0.0111111	-16.1	-8.6	-2.9	4929.81	3380.96	375.794	0.00555556
2023-07-18	4735.95	3354.72	376.509	0.0533333	0.0333333	-0.00666667	-17.4	-17.5	-18	4775.8	3358.23	375.599	0.0866667	0.0933333	-0.04	-14.1	-6.1	-18.8	4831.64	3364.13	375.761	0.00666667	-0.0333333	-0.0733333	-10.2	-6.9	-16.1	4851.03	3367.18	375.578	0.1	-0.0866667	0.0533333	-18.1	-13.6	-16.6	4890.57	3373.53	375.723	-0.0266667	-0.0266667	-0.02	-16.5	-9	-3.2	4929.81	3380.96	375.794	-0.0666667
2023-08-03	4735.95	3354.72	376.508	0.08125	0.08125	-0.1	-16.1	-16.2	-19.6	4775.8	3358.23	375.599	-0.00625	-0.0125	-0.05	-14.2	-6.3	-19.6	4831.64	3364.13	375.76	-0.0875	0.03125	-0.075	-11.6	-6.4	-17.3	4851.03	3367.18	375.58	-0.0375	0.04375	0.1125	-18.7	-12.9	-14.8	4890.57	3373.53	375.722	0.0625	-0.08125	-0.025	-15.5	-10.3	-3.6	4929.81	3380.96	375.793	0.05625
2023-08-18	4735.95	3354.71	376.509	-0.106667	-0.106667	0.12	-17.7	-17.8	-17.8	4775.8	3358.23	375.599	-0.1	0.08	0.0466667	-15.7	-5.1	-18.9	4831.64	3364.13	375.761	0.0666667	0.0533333	0.0266667	-10.6	-5.6	-16.9	4851.03	3367.18	375.58	-0.113333	0.0733333	0.0266667	-20.4	-11.8	-14.4	4890.57	3373.53	375.721	0.06	0.113333	-0.08	-14.6	-8.6	-4.8	4929.81	3380.96	375.793	0.106667
[truncated: 68 more columns]

## Sheet: Slope 3
Time of monitoring	Coordinates			Deformation rate(mm/d)			Cumulative deformation(mm)			Coordinates			Deformation rate(mm/d)			Cumulative deformation(mm)			Coordinates			Deformation rate(mm/d)			Cumulative deformation(mm)			Coordinates			Deformation rate(mm/d)			Cumulative deformation(mm)			Coordinates			Deformation rate(mm/d)			Cumulative deformation(mm)			Coordinates			Deformation rate(mm/d)
	3-1#			3-1#			3-1#			3-2#			3-2#			3-2#			3-3#			3-3#			3-3#			3-4#			3-4#			3-4#			3-5#			3-5#			3-5#			3-6#			3-6#
	X	Y	Z	X	Y	Z	X	Y	Z	X	Y	Z	X	Y	Z	X	Y	Z	X	Y	Z	X	Y	Z	X	Y	Z	X	Y	Z	X	Y	Z	X	Y	Z	X	Y	Z	X	Y	Z	X	Y	Z	X	Y	Z	X
2022-07-24	4753.38	3342.7	368.457	0	0	0	0	0	0	4793.12	3347.28	368.522	0	0	0	0	0	0	4832.84	3350.74	367.844	0	0	0	0	0	0	4872.06	3357.29	367.895	0	0	0	0	0	0	4915.04	3364.49	367.845	0	0	0	0	0	0	4954.37	3372.53	368.147	0
2022-07-26	4753.38	3342.69	368.456	-0.15	-1.05	-0.15	-0.3	-2.1	-0.3	4793.12	3347.27	368.522	-0.8	-1.15	-0.35	-1.6	-2.3	-0.7	4832.84	3350.73	367.843	-0.35	-1.5	-0.7	-0.7	-3	-1.4	4872.06	3357.29	367.894	-0.1	0.7	-0.25	-0.2	1.4	-0.5	4915.04	3364.49	367.847	0.1	-0.7	0.95	0.2	-1.4	1.9	4954.37	3372.52	368.147	-0.25
2022-07-28	4753.38	3342.69	368.456	-0.3	-0.95	-0.1	-0.9	-4	-0.5	4793.12	3347.27	368.523	-0.65	-1.8	0.65	-2.9	-5.9	0.6	4832.84	3350.73	367.841	-0.15	-0.25	-0.95	-1	-3.5	-3.3	4872.06	3357.29	367.893	0.55	-1.1	-0.45	0.9	-0.8	-1.4	4915.04	3364.49	367.848	0.25	0.15	0.3	0.7	-1.1	2.5	4954.37	3372.52	368.145	0.3
2022-07-30	4753.38	3342.69	368.456	0.1	-0.45	-0.25	-0.7	-4.9	-1	4793.12	3347.27	368.524	-0.25	-1.5	0.45	-3.4	-8.9	1.5	4832.84	3350.73	367.839	-0.2	-0.9	-1.25	-1.4	-5.3	-5.8	4872.06	3357.28	367.891	1.1	-1.55	-0.9	3.1	-3.9	-3.2	4915.04	3364.49	367.849	-0.15	-0.45	0.9	0.4	-2	4.3	4954.37	3372.52	368.144	0.45
2022-08-02	4753.38	3342.69	368.455	-0.266667	-0.2	-0.266667	-1.5	-5.5	-1.8	4793.12	3347.26	368.525	-0.4	-1.9	0.4	-4.6	-14.6	2.7	4832.84	3350.73	367.837	0.3	0.366667	-0.5	-0.5	-4.2	-7.3	4872.06	3357.28	367.891	0.566667	-1.16667	-0.133333	4.8	-7.4	-3.6	4915.04	3364.49	367.849	0.2	-0.1	-0.166667	1	-2.3	3.8	4954.37	3372.52	368.144	0.733333
2022-08-04	4753.38	3342.69	368.453	0.15	1.75	-0.8	-1.2	-2	-3.4	4793.12	3347.26	368.521	0.75	1.3	-1.8	-3.1	-12	-0.9	4832.84	3350.73	367.837	-1.05	-0.4	-0.1	-2.6	-5	-7.5	4872.06	3357.28	367.892	-1.4	-0.25	0.35	2	-7.9	-2.9	4915.04	3364.49	367.847	-0.85	-0.4	-0.75	-0.7	-3.1	2.3	4954.38	3372.52	368.14	0.45
2022-08-06	4753.38	3342.7	368.452	0.2	1.55	-0.4	-0.8	1.1	-4.2	4793.12	3347.27	368.52	0.1	0.95	-0.7	-2.9	-10.1	-2.3	4832.83	3350.73	367.837	-1.4	-0.75	0.15	-5.4	-6.5	-7.2	4872.06	3357.28	367.891	-1.7	0.1	-0.25	-1.4	-7.7	-3.4	4915.03	3364.49	367.845	-1.4	-0.5	-1.1	-3.5	-4.1	0.1	4954.38	3372.52	368.138	0.85
2022-08-08	4753.38	3342.7	368.451	0.15	1.2	-0.75	-0.5	3.5	-5.7	4793.12	3347.27	368.518	0.65	1.6	-0.9	-1.6	-6.9	-4.1	4832.83	3350.73	367.837	0.1	-0.5	-0.15	-5.2	-7.5	-7.5	4872.05	3357.28	367.892	-1.8	0.15	0.55	-5	-7.4	-2.3	4915.04	3364.49	367.842	1.8	-0.2	-1.3	0.1	-4.5	-2.5	4954.38	3372.53	368.135	1.1
2022-08-11	4753.38	3342.7	368.451	-1.46667	-1.06667	0.166667	-4.9	0.3	-5.2	4793.12	3347.27	368.519	-0.0666667	-0.166667	0.2	-1.8	-7.4	-3.5	4832.83	3350.73	367.841	-0.933333	0.166667	1.3	-8	-7	-3.6	4872.05	3357.28	367.892	-0.7	0.3	-0.1	-7.1	-6.5	-2.6	4915.04	3364.49	367.843	-0.233333	0.0666667	0.3	-0.6	-4.3	-1.6	4954.38	3372.53	368.135	-0.4
2022-08-14	4753.37	3342.69	368.452	-1.06667	-1.23333	0.166667	-8.1	-3.4	-4.7	4793.12	3347.27	368.517	0.166667	0.433333	-0.4	-1.3	-6.1	-4.7	4832.83	3350.73	367.845	-1.33333	0.633333	1.36667	-12	-5.1	0.5	4872.05	3357.28	367.891	-0.0666667	0.3	-0.3	-7.3	-5.6	-3.5	4915.04	3364.49	367.846	0.966667	0.133333	0.9	2.3	-3.9	1.1	4954.38	3372.53	368.14	0.0666667
2022-08-17	4753.38	3342.69	368.453	0.633333	-0.166667	0.266667	-6.2	-3.9	-3.9	4793.12	3347.27	368.52	-0.5	0.233333	0.7	-2.8	-5.4	-2.6	4832.83	3350.73	367.843	-0.233333	0.366667	-0.6	-12.7	-4	-1.3	4872.05	3357.28	367.892	0.633333	-0.166667	0.2	-5.4	-6.1	-2.9	4915.04	3364.49	367.846	-0.133333	0.166667	-0.2	1.9	-3.4	0.5	4954.38	3372.52	368.139	-1.13333
2022-08-20	4753.38	3342.69	368.452	1.03333	-0.1	-0.2	-3.1	-4.2	-4.5	4793.12	3347.27	368.519	-0.0666667	-0.2	-0.133333	-3	-6	-3	4832.83	3350.73	367.843	0.566667	0.133333	-0.0666667	-11	-3.6	-1.5	4872.06	3357.28	367.892	0.766667	0.6	-0.0666667	-3.1	-4.3	-3.1	4915.04	3364.49	367.846	-0.266667	0.433333	0.133333	1.1	-2.1	0.9	4954.37	3372.52	368.14	-0.633333
2022-10-01	4753.39	3342.7	368.44	0.242857	0.280952	-0.292857	7.1	7.6	-16.8	4793.14	3347.28	368.517	0.416667	0.242857	-0.052381	14.5	4.2	-5.2	4832.82	3350.72	367.838	-0.164286	-0.35	-0.12381	-17.9	-18.3	-6.7	4872.04	3357.27	367.878	-0.390476	-0.261905	-0.32381	-19.5	-15.3	-16.7	4915.03	3364.48	367.846	-0.0809524	-0.27619	0.00952381	-2.3	-13.7	1.3	4954.35	3372.52	368.132	-0.461905
2022-10-03	4753.39	3342.7	368.441	-0.3	-0.75	0.75	6.5	6.1	-15.3	4793.14	3347.28	368.517	-1.05	-0.3	-0.2	12.4	3.6	-5.6	4832.82	3350.72	367.837	1.1	1.05	-0.35	-15.7	-16.2	-7.4	4872.04	3357.27	367.879	0.55	0.15	0.35	-18.4	-15	-16	4915.03	3364.48	367.845	-0.3	-0.25	-0.45	-2.9	-14.2	0.4	4954.36	3372.52	368.132	0.85
2022-10-05	4753.39	3342.7	368.441	-0.55	-0.65	-0.05	5.4	4.8	-15.4	4793.14	3347.28	368.515	0.65	-0.3	-0.9	13.7	3	-7.4	4832.82	3350.72	367.837	-0.05	-0.7	-0.25	-15.8	-17.6	-7.9	4872.04	3357.27	367.879	0.1	0.1	0.4	-18.2	-14.8	-15.2	4915.03	3364.48	367.845	-0.15	0.4	0	-3.2	-13.4	0.4	4954.36	3372.52	368.132	0.3
2022-10-07	4753.39	3342.7	368.442	0.25	-0.35	0.6	5.9	4.1	-14.2	4793.14	3347.28	368.513	0.45	0.75	-0.8	14.6	4.5	-9	4832.82	3350.72	367.837	-0.35	0.3	0.05	-16.5	-17	-7.8	4872.04	3357.27	367.88	0.85	-0.55	0.1	-16.5	-15.9	-15	4915.03	3364.48	367.844	-0.75	0	-0.75	-4.7	-13.4	-1.1	4954.36	3372.52	368.133	0.75
2022-10-09	4753.39	3342.7	368.443	0.4	0.45	0.5	6.7	5	-13.2	4793.14	3347.28	368.512	0.4	-0.3	-0.75	15.4	3.9	-10.5	4832.82	3350.72	367.836	0.45	0.65	-0.15	-15.6	-15.7	-8.1	4872.04	3357.27	367.879	-0.75	0.5	-0.55	-18	-14.9	-16.1	4915.03	3364.48	367.843	-0.4	0.3	-0.3	-5.5	-12.8	-1.7	4954.36	3372.52	368.132	-0.55
2022-10-11	4753.39	3342.7	368.443	0.6	-0.2	-0.25	7.9	4.6	-13.7	4793.14	3347.28	368.511	0.45	-0.55	-0.45	16.3	2.8	-11.4	4832.82	3350.72	367.836	-0.05	-0.55	-0.45	-15.7	-16.8	-9	4872.04	3357.27	367.879	0.2	0.2	0.1	-17.6	-14.5	-15.9	4915.03	3364.48	367.841	-1.6	0	-1.35	-8.7	-12.8	-4.4	4954.36	3372.51	368.133	-0.3
2022-10-13	4753.39	3342.7	368.444	0.5	-0.65	0.7	8.9	3.3	-12.3	4793.14	3347.28	368.51	0.65	-1.2	-0.5	17.6	0.4	-12.4	4832.82	3350.72	367.834	0.3	0.35	-0.65	-15.1	-16.1	-10.3	4872.04	3357.27	367.88	0.65	-0.45	0.5	-16.3	-15.4	-14.9	4915.02	3364.48	367.838	-1.4	0.25	-1.15	-11.5	-12.3	-6.7	4954.36	3372.52	368.134	-0.2
2022-10-14	4753.39	3342.7	368.443	0.2	-0.1	-1	9.1	3.2	-13.3	4793.14	3347.28	368.508	-0.8	0.7	-1.5	16.8	1.1	-13.9	4832.82	3350.72	367.834	0.3	1	-0.3	-14.8	-15.1	-10.6	4872.04	3357.27	367.88	-0.6	-0.8	0.2	-16.9	-16.2	-14.7	4915.03	3364.48	367.838	0.9	-0.4	-0.1	-10.6	-12.7	-6.8	4954.35	3372.51	368.132	-0.6
2022-10-17	4753.39	3342.7	368.444	-0.366667	0.366667	0.366667	8	4.3	-12.2	4793.14	3347.28	368.507	-0.3	-0.133333	-0.333333	15.9	0.7	-14.9	4832.82	3350.72	367.835	0.566667	-0.266667	0.366667	-13.1	-15.9	-9.5	4872.04	3357.27	367.88	0.466667	-0.133333	0.1	-15.5	-16.6	-14.4	4915.03	3364.48	367.838	0.266667	0.0666667	0.0333333	-9.8	-12.5	-6.7	4954.35	3372.51	368.133	-0.0666667
2022-10-19	4753.39	3342.7	368.443	-0.05	-0.6	-0.55	7.9	3.1	-13.3	4793.14	3347.28	368.508	-0.7	0.1	0.5	14.5	0.9	-13.9	4832.83	3350.72	367.835	0.95	0.1	-0.15	-11.2	-15.7	-9.8	4872.04	3357.27	367.882	-0.35	-0.75	0.7	-16.2	-18.1	-13	4915.03	3364.48	367.839	0.75	-0.15	0.55	-8.3	-12.8	-5.6	4954.36	3372.51	368.132	0.65
2022-10-21	4753.39	3342.7	368.444	-0.65	-0.7	0.2	6.6	1.7	-12.9	4793.14	3347.28	368.509	0.4	0.25	0.55	15.3	1.4	-12.8	4832.83	3350.72	367.835	-0.1	-0.1	0.1	-11.4	-15.9	-9.6	4872.04	3357.27	367.882	-0.05	0.15	0.2	-16.3	-17.8	-12.6	4915.03	3364.48	367.838	-0.55	0.7	-0.55	-9.4	-11.4	-6.7	4954.36	3372.51	368.132	0.75
2022-10-23	4753.39	3342.7	368.444	0.05	-0.1	0.3	6.7	1.5	-12.3	4793.14	3347.28	368.51	0.1	-0.55	0.4	15.5	0.3	-12	4832.82	3350.72	367.834	-0.7	-0.75	-0.5	-12.8	-17.4	-10.6	4872.04	3357.27	367.883	0.1	-0.6	0.6	-16.1	-19	-11.4	4915.03	3364.48	367.837	0.65	-0.15	-0.5	-8.1	-11.7	-7.7	4954.36	3372.51	368.133	-0.1
2022-10-25	4753.39	3342.7	368.443	-0.35	0.25	-0.75	6	2	-13.8	4793.14	3347.28	368.511	-0.5	0.85	0.25	14.5	2	-11.5	4832.82	3350.72	367.834	-0.6	-0.15	0.2	-14	-17.7	-10.2	4872.04	3357.27	367.884	-0.25	0.75	0.5	-16.6	-17.5	-10.4	4915.03	3364.48	367.838	-0.5	0.4	0.35	-9.1	-10.9	-7	4954.36	3372.51	368.134	0.7
2022-10-27	4753.39	3342.7	368.442	0.35	-0.35	-0.5	6.7	1.3	-14.8	4793.14	3347.28	368.509	-0.3	0.95	-0.65	13.9	3.9	-12.8	4832.82	3350.72	367.835	0.4	0.55	0.15	-13.2	-16.6	-9.9	4872.04	3357.27	367.883	0.8	0.45	-0.35	-15	-16.6	-11.1	4915.03	3364.48	367.839	0.1	-0.3	0.65	-8.9	-11.5	-5.7	4954.36	3372.51	368.134	-0.75
2022-10-29	4753.39	3342.7	368.442	-0.1	0.15	0.15	6.5	1.6	-14.5	4793.14	3347.28	368.508	1.2	0.85	-0.8	16.3	5.6	-14.4	4832.83	3350.72	367.835	0.4	-0.35	0.3	-12.4	-17.3	-9.3	4872.04	3357.27	367.883	-0.6	0.65	-0.15	-16.2	-15.3	-11.4	4915.03	3364.48	367.84	0.75	0.15	0.35	-7.4	-11.2	-5	4954.36	3372.51	368.135	-0.8
2022-10-31	4753.39	3342.7	368.443	0.9	-0.4	0.2	8.3	0.8	-14.1	4793.14	3347.28	368.509	-0.5	-0.45	0.4	15.3	4.7	-13.6	4832.82	3350.72	367.834	-0.2	-0.05	-0.55	-12.8	-17.4	-10.4	4872.04	3357.27	367.883	0.7	-0.35	-0.15	-14.8	-16	-11.7	4915.03	3364.48	367.839	-0.25	0.7	-0.7	-7.9	-9.8	-6.4	4954.36	3372.51	368.135	0.05
2022-11-01	4753.39	3342.7	368.442	0.7	-0.2	-1	9	0.6	-15.1	4793.14	3347.28	368.509	0.7	0.1	0.3	16	4.8	-13.3	4832.82	3350.72	367.833	-0.8	0.8	-1	-13.6	-16.6	-11.4	4872.04	3357.27	367.882	-0.9	-0.5	-0.7	-15.7	-16.5	-12.4	4915.03	3364.48	367.839	-0.8	-0.2	0.8	-8.7	-10	-5.6	4954.36	3372.51	368.134	0.5
2022-11-02	4753.39	3342.7	368.442	0	0.1	0.3	9	0.7	-14.8	4793.14	3347.28	368.509	-0.9	-0.1	-0.1	15.1	4.7	-13.4	4832.82	3350.72	367.834	-0.5	1	0.4	-14.1	-15.6	-11	4872.04	3357.27	367.881	0.4	0.3	-0.8	-15.3	-16.2	-13.2	4915.03	3364.48	367.84	0.2	0.2	0.8	-8.5	-9.8	-4.8	4954.36	3372.51	368.134	0.1
2022-11-03	4753.39	3342.7	368.441	1	0.4	-0.8	10	1.1	-15.6	4793.14	3347.28	368.509	-0.3	0	0.2	14.8	4.7	-13.2	4832.82	3350.72	367.833	-0.1	-0.8	-0.6	-14.2	-16.4	-11.6	4872.04	3357.27	367.882	-1	0.4	0.5	-16.3	-15.8	-12.7	4915.03	3364.48	367.841	-0.9	0	0.8	-9.4	-9.8	-4	4954.36	3372.51	368.135	0.1
2022-11-04	4753.39	3342.7	368.44	0.1	0.2	-0.6	10.1	1.3	-16.2	4793.14	3347.28	368.509	1	-0.7	0.3	15.8	4	-12.9	4832.82	3350.72	367.833	-0.3	-0.2	0.2	-14.5	-16.6	-11.4	4872.04	3357.27	367.882	0.2	0	0	-16.1	-15.8	-12.7	4915.03	3364.48	367.841	-1.4	0.5	-0.4	-10.8	-9.3	-4.4	4954.36	3372.51	368.135	-0.5
2022-11-05	4753.39	3342.7	368.441	-0.6	-0.8	0.5	9.5	0.5	-15.7	4793.14	3347.28	368.509	-1	-0.3	-0.6	14.8	3.7	-13.5	4832.82	3350.72	367.833	-0.4	0.7	-0.3	-14.9	-15.9	-11.7	4872.04	3357.27	367.883	-0.6	-0.2	0.9	-16.7	-16	-11.8	4915.02	3364.48	367.841	-0.4	0.2	0	-11.2	-9.1	-4.4	4954.36	3372.51	368.135	-0.3
2022-11-06	4753.39	3342.7	368.44	-0.1	0.6	-0.6	9.4	1.1	-16.3	4793.14	3347.28	368.509	-0.6	-0.1	-0.1	14.2	3.6	-13.6	4832.82	3350.72	367.832	1	-1.3	-0.9	-13.9	-17.2	-12.6	4872.04	3357.27	367.883	0.6	0.9	-0.1	-16.1	-15.1	-11.9	4915.03	3364.48	367.84	0.8	0.4	-0.4	-10.4	-8.7	-4.8	4954.35	3372.51	368.136	-1
2022-11-07	4753.39	3342.7	368.441	-0.5	0.1	0.6	8.9	1.2	-15.7	4793.14	3347.28	368.509	0	-1	-0.1	14.2	2.6	-13.7	4832.82	3350.72	367.831	-0.9	0.3	-0.6	-14.8	-16.9	-13.2	4872.04	3357.27	367.882	-0.3	-0.6	-0.2	-16.4	-15.7	-12.1	4915.02	3364.49	367.839	-1.3	0.9	-0.9	-11.7	-7.8	-5.7	4954.36	3372.51	368.136	1
2022-11-08	4753.39	3342.7	368.44	0.6	0.7	-1	9.5	1.9	-16.7	4793.14	3347.28	368.508	-0.4	0.9	-0.4	13.8	3.5	-14.1	4832.82	3350.72	367.832	0.3	1	0.6	-14.5	-15.9	-12.6	4872.04	3357.27	367.882	0.7	0.9	-0.9	-15.7	-14.8	-13	4915.02	3364.49	367.839	-0.3	0.8	0.1	-12	-7	-5.6	4954.36	3372.51	368.135	-0.6
2022-11-09	4753.39	3342.7	368.441	0.3	0.1	0.7	9.8	2	-16	4793.14	3347.28	368.508	0.3	0.8	-0.3	14.1	4.3	-14.4	4832.82	3350.72	367.831	0	1.1	-0.5	-14.5	-14.8	-13.1	4872.04	3357.27	367.881	-0.6	1	-0.2	-16.3	-13.8	-13.2	4915.02	3364.49	367.839	-0.3	-0.2	-0.8	-12.3	-7.2	-6.4	4954.35	3372.51	368.135	-0.2
2022-11-10	4753.39	3342.7	368.442	0.4	-1	0.9	10.2	1	-15.1	4793.14	3347.28	368.507	-0.8	0.8	-1	13.3	5.1	-15.4	4832.82	3350.72	367.83	-1.4	1.4	-1.1	-15.9	-13.4	-14.2	4872.04	3357.27	367.882	0.3	0.5	1	-16	-13.3	-12.2	4915.02	3364.49	367.837	-0.7	1	-1.7	-13	-6.2	-8.1	4954.36	3372.51	368.135	0.3
2022-11-11	4753.39	3342.7	368.441	0.4	-0.1	-0.2	10.6	0.9	-15.3	4793.14	3347.28	368.507	-0.7	-0.5	-0.3	12.6	4.6	-15.7	4832.82	3350.72	367.83	-0.8	-0.5	-0.6	-16.7	-13.9	-14.8	4872.04	3357.27	367.881	-0.6	0.2	-0.9	-16.6	-13.1	-13.1	4915.02	3364.49	367.836	-0.8	0.3	-1	-13.8	-5.9	-9.1	4954.36	3372.52	368.135	0.9
2022-11-12	4753.39	3342.7	368.44	-0.3	1	-0.9	10.3	1.9	-16.2	4793.14	3347.28	368.506	0.3	-0.3	-1	12.9	4.3	-16.7	4832.82	3350.72	367.83	-0.3	-1	0	-17	-14.9	-14.8	4872.04	3357.27	367.881	0.2	0.5	0	-16.4	-12.6	-13.1	4915.02	3364.49	367.835	-0.7	0.6	-1	-14.5	-5.3	-10.1	4954.36	3372.51	368.134	0.7
2022-11-13	4753.39	3342.7	368.441	-0.3	0.4	0.3	10	2.3	-15.9	4793.14	3347.28	368.505	-0.4	0.1	-0.7	12.5	4.4	-17.4	4832.82	3350.72	367.829	-1	0	-0.4	-18	-14.9	-15.2	4872.04	3357.27	367.882	0.1	0.5	0.2	-16.3	-12.1	-12.9	4915.02	3364.49	367.835	0.6	0.9	0.5	-13.9	-4.4	-9.6	4954.36	3372.52	368.134	-0.4
2022-11-14	4753.39	3342.7	368.442	0.6	-0.4	0.9	10.6	1.9	-15	4793.14	3347.28	368.506	-0.7	-0.2	0.7	11.8	4.2	-16.7	4832.82	3350.72	367.829	0	0.8	-0.2	-18	-14.1	-15.4	4872.04	3357.27	367.882	-0.6	0.5	-0.1	-16.9	-11.6	-13	4915.02	3364.49	367.836	0	-0.8	0.5	-13.9	-5.2	-9.1	4954.36	3372.51	368.133	0.7
2022-11-15	4753.39	3342.7	368.441	0.3	0.1	-1	10.9	2	-16	4793.14	3347.28	368.506	0.3	0.7	0.9	12.1	4.9	-15.8	4832.82	3350.72	367.829	-0.1	-0.7	-0.1	-18.1	-14.8	-15.5	4872.04	3357.27	367.882	0.8	0	0.6	-16.1	-11.6	-12.4	4915.02	3364.49	367.837	-0.8	-0.4	0.8	-14.7	-5.6	-8.3	4954.36	3372.52	368.132	-0.6
2022-11-18	4753.39	3342.7	368.44	-0.4	0.133333	-0.0666667	9.7	2.4	-16.2	4793.13	3347.28	368.505	-0.4	-0.5	-0.566667	10.9	3.4	-17.5	4832.82	3350.72	367.83	0.0666667	0.7	0.266667	-17.9	-12.7	-14.7	4872.04	3357.27	367.881	0.4	-0.0333333	-0.266667	-14.9	-11.7	-13.2	4915.02	3364.48	367.838	0.2	-1.16667	0.366667	-14.1	-9.1	-7.2	4954.35	3372.52	368.13	-0.666667
2022-11-22	4753.39	3342.7	368.441	-0.25	-0.325	0.175	8.7	1.1	-15.5	4793.13	3347.28	368.504	-0.3	-0.275	-0.2	9.7	2.3	-18.3	4832.82	3350.72	367.829	-0.05	0.175	-0.175	-18.1	-12	-15.4	4872.04	3357.27	367.881	0.275	-0.175	-0.025	-13.8	-12.4	-13.3	4915.02	3364.48	367.836	-0.4	-0.1	-0.4	-15.7	-9.5	-8.8	4954.35	3372.52	368.128	-0.45
2022-11-23	4753.39	3342.7	368.44	-0.1	-0.7	-0.7	8.6	0.4	-16.2	4793.13	3347.28	368.504	-0.3	0.6	0.3	9.4	2.9	-18	4832.82	3350.72	367.829	-0.2	0.3	-0.4	-18.3	-11.7	-15.8	4872.04	3357.27	367.882	-0.3	0.5	0.3	-14.1	-11.9	-13	4915.02	3364.48	367.836	0.5	-0.4	-0.4	-15.2	-9.9	-9.2	4954.35	3372.52	368.128	-0.5
2022-11-26	4753.39	3342.7	368.438	-0.7	0.0666667	-0.7	6.5	0.6	-18.3	4793.13	3347.28	368.506	-0.7	0	0.7	7.3	2.9	-15.9	4832.82	3350.72	367.83	-0.5	-0.4	0.433333	-19.8	-12.9	-14.5	4872.04	3357.27	367.883	-0.266667	-0.4	0.333333	-14.9	-13.1	-12	4915.02	3364.48	367.835	-0.7	-0.233333	-0.2	-17.3	-10.6	-9.8	4954.35	3372.52	368.128	0.2
2022-11-29	4753.39	3342.7	368.44	-0.9	0.0333333	0.4	3.8	0.7	-17.1	4793.13	3347.28	368.507	-0.3	-0.6	0.3	6.4	1.1	-15	4832.82	3350.72	367.829	0.566667	-0.7	-0.366667	-18.1	-15	-15.6	4872.04	3357.27	367.884	-0.133333	0.433333	0.466667	-15.3	-11.8	-10.6	4915.02	3364.48	367.836	-0.466667	-0.5	0.266667	-18.7	-12.1	-9	4954.36	3372.51	368.13	1.1
2022-12-07	4753.39	3342.7	368.439	-0.075	-0.1125	-0.0875	3.2	-0.2	-17.8	4793.13	3347.28	368.508	-0.15	-0.0875	0.05	5.2	0.4	-14.6	4832.82	3350.72	367.83	-0.075	-0.15	0.075	-18.7	-16.2	-15	4872.04	3357.27	367.883	-0.075	-0.075	-0.1	-15.9	-12.4	-11.4	4915.02	3364.48	367.835	-0.1	-0.1375	-0.175	-19.5	-13.2	-10.4	4954.36	3372.51	368.13	-0.125
2022-12-08	4753.39	3342.7	368.438	-0.2	0.1	-0.7	3	-0.1	-18.5	4793.13	3347.28	368.508	-0.8	-0.9	0.2	4.4	-0.5	-14.4	4832.82	3350.72	367.829	-0.3	-1	-0.1	-19	-17.2	-15.1	4872.04	3357.27	367.884	0.1	0.1	0.8	-15.8	-12.3	-10.6	4915.02	3364.48	367.834	0.4	0.5	-0.8	-19.1	-12.7	-11.2	4954.35	3372.51	368.129	-1.3
2022-12-11	4753.39	3342.69	368.438	0.1	-0.2	-0.133333	3.3	-0.7	-18.9	4793.13	3347.28	368.507	-0.1	-0.2	-0.2	4.1	-1.1	-15	4832.82	3350.72	367.829	-0.166667	0.2	-0.1	-19.5	-16.6	-15.4	4872.04	3357.27	367.883	-0.1	-0.133333	-0.233333	-16.1	-12.7	-11.3	4915.02	3364.48	367.833	0.166667	-0.133333	-0.166667	-18.6	-13.1	-11.7	4954.35	3372.51	368.129	-0.2
2022-12-14	4753.39	3342.69	368.438	0.0666667	-0.1	0.133333	3.5	-1	-18.5	4793.13	3347.27	368.506	-0.2	-0.166667	-0.3	3.5	-1.6	-15.9	4832.82	3350.72	367.828	-0.0666667	-0.0666667	-0.266667	-19.7	-16.8	-16.2	4872.04	3357.27	367.884	-0.333333	0.133333	0.0666667	-17.1	-12.3	-11.1	4915.02	3364.48	367.832	0.0666667	0.0666667	-0.4	-18.4	-12.9	-12.9	4954.35	3372.51	368.128	-0.433333
2022-12-17	4753.39	3342.69	368.438	-0.1	-0.466667	-0.1	3.2	-2.4	-18.8	4793.13	3347.27	368.505	0.2	-0.133333	-0.333333	4.1	-2	-16.9	4832.82	3350.72	367.828	0.233333	-0.2	-0.0666667	-19	-17.4	-16.4	4872.04	3357.27	367.884	0.0666667	-0.166667	0.0666667	-16.9	-12.8	-10.9	4915.02	3364.48	367.831	-0.3	0.166667	-0.366667	-19.3	-12.4	-14	4954.35	3372.51	368.127	0.2
2022-12-20	4753.39	3342.69	368.438	0.1	-0.366667	0.133333	3.5	-3.5	-18.4	4793.13	3347.28	368.504	-0.0666667	0.166667	-0.366667	3.9	-1.5	-18	4832.82	3350.72	367.827	-0.266667	-0.1	-0.466667	-19.8	-17.7	-17.8	4872.04	3357.27	367.883	-0.466667	-0.133333	-0.3	-18.3	-13.2	-11.8	4915.02	3364.48	367.831	0.233333	0.166667	-0.133333	-18.6	-11.9	-14.4	4954.35	3372.51	368.128	-0.1
2022-12-23	4753.39	3342.69	368.439	-0.0666667	0.0666667	0.233333	3.3	-3.3	-17.7	4793.13	3347.28	368.503	-0.366667	0.2	-0.433333	2.8	-0.9	-19.3	4832.82	3350.72	367.826	0.1	-0.0666667	-0.133333	-19.5	-17.9	-18.2	4872.04	3357.27	367.882	-0.3	-0.366667	-0.4	-19.2	-14.3	-13	4915.02	3364.48	367.831	0.133333	-0.366667	0.233333	-18.2	-13	-13.7	4954.35	3372.51	368.128	0.133333
2022-12-26	4753.39	3342.69	368.439	-0.133333	-0.2	-0.0666667	2.9	-3.9	-17.9	4793.13	3347.27	368.504	-0.266667	-0.333333	0.2	2	-1.9	-18.7	4832.82	3350.72	367.825	-0.3	0.133333	-0.3	-20.4	-17.5	-19.1	4872.04	3357.27	367.88	0.133333	-0.4	-0.433333	-18.8	-15.5	-14.3	4915.02	3364.48	367.83	0.233333	-0.1	-0.266667	-17.5	-13.3	-14.5	4954.35	3372.51	368.128	-0.1
2022-12-27	4753.39	3342.69	368.439	0.2	-0.5	0.4	3.1	-4.4	-17.5	4793.13	3347.27	368.503	0.2	-0.8	-0.6	2.2	-2.7	-19.3	4832.82	3350.72	367.825	0.5	-0.7	-0.2	-19.9	-18.2	-19.3	4872.04	3357.27	367.88	-0.2	-0.8	-0.5	-19	-16.3	-14.8	4915.02	3364.48	367.83	0.5	-0.3	-0.7	-17	-13.6	-15.2	4954.35	3372.51	368.127	-0.4
2022-12-29	4753.39	3342.69	368.44	-0.35	-0.7	0.25	2.4	-5.8	-17	4793.13	3347.27	368.503	-0.15	-0.15	0.15	1.9	-3	-19	4832.82	3350.72	367.825	-0.35	-0.15	-0.25	-20.6	-18.5	-19.8	4872.04	3357.27	367.879	0.35	-0.15	-0.5	-18.3	-16.6	-15.8	4915.02	3364.48	367.829	0.1	0.25	-0.4	-16.8	-13.1	-16	4954.35	3372.51	368.126	0.1
2023-01-01	4753.38	3342.69	368.439	-0.366667	-0.166667	-0.166667	1.3	-6.3	-17.5	4793.12	3347.27	368.503	-0.3	0.166667	0.1	1	-2.5	-18.7	4832.82	3350.72	367.825	-0.366667	-0.1	-0.0666667	-21.7	-18.8	-20	4872.04	3357.27	367.878	0.4	-0.433333	-0.166667	-17.1	-17.9	-16.3	4915.02	3364.48	367.828	0.166667	0.233333	-0.2	-16.3	-12.4	-16.6	4954.35	3372.51	368.125	0.133333
2023-01-03	4753.38	3342.69	368.44	-0.3	0.2	0.3	0.7	-5.9	-16.9	4793.13	3347.27	368.503	0.3	-0.7	-0.15	1.6	-3.9	-19	4832.82	3350.72	367.824	-0.05	0.3	-0.4	-21.8	-18.2	-20.8	4872.04	3357.27	367.879	0.3	-0.1	0.3	-16.5	-18.1	-15.7	4915.02	3364.48	367.829	-0.35	-0.55	0.3	-17	-13.5	-16	4954.35	3372.51	368.125	-0.35
2023-01-04	4753.38	3342.69	368.439	-0.4	-0.4	-0.7	0.3	-6.3	-17.6	4793.12	3347.27	368.503	-0.8	-0.7	0.1	0.8	-4.6	-18.9	4832.82	3350.72	367.824	-0.5	0.7	0.7	-22.3	-17.5	-20.1	4872.04	3357.27	367.878	-0.8	-0.6	-0.4	-17.3	-18.7	-16.1	4915.02	3364.48	367.828	-0.3	0.2	-0.7	-17.3	-13.3	-16.7	4954.35	3372.51	368.126	-0.5
2023-01-06	4753.38	3342.69	368.438	-0.25	0.15	-0.55	-0.2	-6	-18.7	4793.12	3347.27	368.503	-0.75	-0.85	0.1	-0.7	-6.3	-18.7	4832.82	3350.72	367.824	0.4	-0.05	-0.4	-21.5	-17.6	-20.9	4872.04	3357.27	367.877	-0.5	-0.35	-0.65	-18.3	-19.4	-17.4	4915.02	3364.48	367.829	-0.05	-0.65	0.15	-17.4	-14.6	-16.4	4954.35	3372.51	368.125	-0.25
2023-01-07	4753.38	3342.69	368.437	0.6	-0.3	-0.5	0.4	-6.3	-19.2	4793.12	3347.27	368.503	-0.2	-0.4	-0.1	-0.9	-6.7	-18.8	4832.82	3350.72	367.824	0.4	-0.6	0.6	-21.1	-18.2	-20.3	4872.04	3357.27	367.876	0.5	0.1	-0.9	-17.8	-19.3	-18.3	4915.02	3364.48	367.828	0.5	0.6	-0.6	-16.9	-14	-17	4954.35	3372.51	368.124	-0.9
2023-01-16	4753.38	3342.69	368.437	-0.122222	-0.111111	-0.1	-0.7	-7.3	-20.1	4793.12	3347.27	368.504	0.2	-0.0555556	0.0222222	0.9	-7.2	-18.6	4832.82	3350.72	367.825	0.211111	-0.111111	0.0666667	-19.2	-19.2	-19.7	4872.04	3357.27	367.875	-0.0333333	0.0555556	-0.166667	-18.1	-18.8	-19.8	4915.02	3364.48	367.827	0.0222222	0.2	-0.133333	-16.7	-12.2	-18.2	4954.35	3372.51	368.125	0.2
2023-02-03	4753.38	3342.69	368.436	-0.0611111	-0.0555556	-0.0555556	-1.8	-8.3	-21.1	4793.12	3347.27	368.502	-0.0611111	-0.0555556	-0.0666667	-0.2	-8.2	-19.8	4832.82	3350.71	367.824	-0.0777778	-0.0666667	-0.0611111	-20.6	-20.4	-20.8	4872.04	3357.27	367.873	-0.0555556	-0.0722222	-0.0833333	-19.1	-20.1	-21.3	4915.02	3364.48	367.826	-0.0666667	-0.0555556	-0.0555556	-17.9	-13.2	-19.2	4954.35	3372.51	368.124	0.0666667
2023-02-04	4753.38	3342.69	368.434	0.1	-0.9	-1.4	-1.7	-9.2	-22.5	4793.12	3347.27	368.502	-0.4	-0.3	-0.1	-0.6	-8.5	-19.9	4832.82	3350.71	367.823	0.6	-0.5	-0.8	-20	-20.9	-21.6	4872.04	3357.27	367.874	0.7	0.2	0.8	-18.4	-19.9	-20.5	4915.02	3364.48	367.826	0.6	0.5	0.4	-17.3	-12.7	-18.8	4954.35	3372.51	368.125	-0.4
2023-02-07	4753.38	3342.68	368.435	0.1	-0.366667	0.166667	-1.4	-10.3	-22	4793.12	3347.27	368.501	-0.2	-0.2	-0.433333	-1.2	-9.1	-21.2	4832.82	3350.71	367.822	0.2	-0.266667	-0.233333	-19.4	-21.7	-22.3	4872.04	3357.27	367.874	-0.233333	-0.0666667	0.1	-19.1	-20.1	-20.2	4915.02	3364.48	367.825	0.2	-0.366667	-0.466667	-16.7	-13.8	-20.2	4954.35	3372.51	368.124	-0.433333
2023-02-11	4753.38	3342.68	368.434	-0.35	-0.1	-0.075	-2.8	-10.7	-22.3	4793.12	3347.27	368.501	-0.15	0.075	0.05	-1.8	-8.8	-21	4832.82	3350.71	367.822	-0.225	-0.1	-0.125	-20.3	-22.1	-22.8	4872.04	3357.27	367.874	-0.125	0.2	-1.42109e-11	-19.6	-19.3	-20.2	4915.02	3364.48	367.824	-0.075	-0.225	-0.125	-17	-14.7	-20.7	4954.35	3372.51	368.123	-0.075
2023-02-15	4753.38	3342.69	368.434	-0.325	0.15	-0.05	-4.1	-10.1	-22.5	4793.12	3347.27	368.502	0.225	0.25	0.225	-0.9	-7.8	-20.1	4832.82	3350.71	367.822	-0.15	0.425	0.05	-20.9	-20.4	-22.6	4872.04	3357.27	367.874	0.4	0.3	-0.125	-18	-18.1	-20.7	4915.02	3364.48	367.824	0.35	-0.25	-0.05	-15.6	-15.7	-20.9	4954.35	3372.51	368.122	-0.375
2023-02-21	4753.38	3342.68	368.436	0.116667	-0.1	0.3	-3.4	-10.7	-20.7	4793.12	3347.27	368.502	-0.266667	0.116667	-0.1	-2.5	-7.1	-20.7	4832.82	3350.71	367.824	-0.15	-0.0666667	0.316667	-21.8	-20.8	-20.7	4872.04	3357.27	367.875	-0.3	-0.0666667	0.133333	-19.8	-18.5	-19.9	4915.02	3364.48	367.823	0.15	0.2	-0.116667	-14.7	-14.5	-21.6	4954.35	3372.51	368.123	0.316667
2023-02-24	4753.38	3342.68	368.435	0.3	-0.4	-0.466667	-2.5	-11.9	-22.1	4793.12	3347.27	368.502	0.533333	-0.2	0	-0.9	-7.7	-20.7	4832.82	3350.71	367.823	0.566667	-0.133333	-0.4	-20.1	-21.2	-21.9	4872.04	3357.27	367.874	0.5	0.533333	-0.266667	-18.3	-16.9	-20.7	4915.02	3364.48	367.825	-0.2	0.0666667	0.566667	-15.3	-14.3	-19.9	4954.35	3372.51	368.124	-0.2
2023-02-28	4753.38	3342.68	368.433	0.3	-0.075	-0.325	-1.3	-12.2	-23.4	4793.12	3347.27	368.501	0.4	-0.325	-0.175	0.7	-9	-21.4	4832.82	3350.71	367.822	-0.15	-0.325	-0.1	-20.7	-22.5	-22.3	4872.04	3357.27	367.873	0.375	-0.225	-0.125	-16.8	-17.8	-21.2	4915.02	3364.48	367.825	-0.325	0.2	-0.05	-16.6	-13.5	-20.1	4954.35	3372.51	368.125	-0.175
2023-03-04	4753.38	3342.68	368.432	-0.275	0.275	-0.225	-2.4	-11.1	-24.3	4793.12	3347.27	368.502	-0.05	0.35	0.175	0.5	-7.6	-20.7	4832.82	3350.71	367.824	0.375	-0.1	0.35	-19.2	-22.9	-20.9	4872.04	3357.27	367.875	-0.05	-0.3	0.325	-17	-19	-19.9	4915.02	3364.48	367.824	0.325	-0.05	-0.3	-15.3	-13.7	-21.3	4954.35	3372.51	368.125	-0.15
2023-03-08	4753.38	3342.68	368.433	-0.35	0.225	0.075	-3.8	-10.2	-24	4793.13	3347.27	368.502	0.225	-0.15	0.05	1.4	-8.2	-20.5	4832.82	3350.71	367.825	-0.2	0.35	0.225	-20	-21.5	-20	4872.04	3357.27	367.876	-0.325	0.15	0.375	-18.3	-18.4	-18.4	4915.02	3364.48	367.823	-0.175	-0.175	-0.125	-16	-14.4	-21.8	4954.35	3372.51	368.127	0.1
2023-03-11	4753.38	3342.68	368.433	-0.1	-0.366667	0.3	-4.1	-11.3	-23.1	4793.13	3347.27	368.501	0.366667	-0.266667	-0.1	2.5	-9	-20.8	4832.82	3350.71	367.825	-0.1	0.4	0.266667	-20.3	-20.3	-19.2	4872.04	3357.27	367.878	0.366667	0.3	0.533333	-17.2	-17.5	-16.8	4915.02	3364.48	367.823	-0.466667	0.466667	-0.166667	-17.4	-13	-22.3	4954.35	3372.51	368.128	0.0333333
2023-03-15	4753.38	3342.68	368.434	-0.15	-0.2	0.1	-4.7	-12.1	-22.7	4793.13	3347.27	368.501	0.075	-0.1	-0.05	2.8	-9.4	-21	4832.82	3350.71	367.825	-0.225	-0.175	-0.075	-21.2	-21	-19.5	4872.04	3357.27	367.877	0.175	-0.125	-0.175	-16.5	-18	-17.5	4915.02	3364.48	367.824	-0.15	0.1	0.225	-18	-12.6	-21.4	4954.35	3372.51	368.129	0.35
2023-03-17	4753.38	3342.68	368.434	0.2	-0.7	0.25	-4.3	-13.5	-22.2	4793.13	3347.27	368.5	-0.65	-0.4	-0.4	1.5	-10.2	-21.8	4832.82	3350.71	367.824	-0.1	-0.1	-0.7	-21.4	-21.2	-20.9	4872.04	3357.27	367.878	-0.35	0.15	0.25	-17.2	-17.7	-17	4915.02	3364.48	367.824	-0.35	-0.35	0.4	-18.7	-13.3	-20.6	4954.35	3372.51	368.129	-0.1
2023-03-19	4753.38	3342.68	368.435	-0.3	0.35	0.2	-4.9	-12.8	-21.8	4793.12	3347.27	368.501	-0.25	0.25	0.5	1	-9.7	-20.8	4832.82	3350.71	367.824	-0.35	-0.4	0.3	-22.1	-22	-20.3	4872.04	3357.27	367.878	-0.2	0.1	0.3	-17.6	-17.5	-16.4	4915.02	3364.48	367.825	-0.3	-0.05	0.45	-19.3	-13.4	-19.7	4954.35	3372.51	368.129	0.45
2023-03-21	4753.38	3342.68	368.436	0.25	-0.15	0.4	-4.4	-13.1	-21	4793.13	3347.27	368.502	0.15	-0.4	0.4	1.3	-10.5	-20	4832.82	3350.71	367.824	0.5	0.65	-0.15	-21.1	-20.7	-20.6	4872.04	3357.27	367.878	-0.15	0.25	0.1	-17.9	-17	-16.2	4915.02	3364.48	367.826	0.35	-0.2	0.4	-18.6	-13.8	-18.9	4954.35	3372.51	368.128	0.35
2023-03-23	4753.38	3342.68	368.437	0.4	0.2	0.65	-3.6	-12.7	-19.7	4793.13	3347.27	368.503	0.65	0.5	0.45	2.6	-9.5	-19.1	4832.82	3350.72	367.823	0.55	0.9	-0.4	-20	-18.9	-21.4	4872.04	3357.27	367.877	-0.3	0.6	-0.55	-18.5	-15.8	-17.3	4915.02	3364.48	367.827	0.6	-0.25	0.25	-17.4	-14.3	-18.4	4954.35	3372.51	368.128	0.55
2023-03-27	4753.38	3342.68	368.437	0.15	-0.175	0.075	-3	-13.4	-19.4	4793.13	3347.27	368.502	-0.1	0.325	-0.175	2.2	-8.2	-19.8	4832.82	3350.72	367.824	0.05	0.225	0.2	-19.8	-18	-20.6	4872.04	3357.27	367.876	-0.2	-0.325	-0.3	-19.3	-17.1	-18.5	4915.02	3364.48	367.827	-0.125	-0.1	0.2	-17.9	-14.7	-17.6	4954.35	3372.51	368.127	0.2
2023-03-30	4753.38	3342.68	368.438	-0.433333	-0.4	0.333333	-4.3	-14.6	-18.4	4793.13	3347.27	368.503	0.166667	-0.333333	0.133333	2.7	-9.2	-19.4	4832.82	3350.72	367.825	0.366667	0.366667	0.2	-18.7	-16.9	-20	4872.04	3357.27	367.875	0.1	-0.266667	-0.233333	-19	-17.9	-19.2	4915.02	3364.48	367.828	-0.3	0.166667	0.133333	-18.8	-14.2	-17.2	4954.36	3372.51	368.128	0.466667
2023-04-03	4753.38	3342.68	368.439	0.325	-0.35	0.125	-3	-16	-17.9	4793.12	3347.27	368.501	-0.425	0.35	-0.375	1	-7.8	-20.9	4832.82	3350.72	367.825	0	-0.025	0.225	-18.7	-17	-19.1	4872.04	3357.27	367.876	0.275	0.225	0.075	-17.9	-17	-18.9	4915.02	3364.48	367.829	-0.025	-0.075	0.4	-18.9	-14.5	-15.6	4954.36	3372.51	368.129	0.25
2023-04-07	4753.38	3342.68	368.437	0.3	0.4	-0.4	-1.8	-14.4	-19.5	4793.13	3347.27	368.501	0.4	0.025	-0.025	2.6	-7.7	-21	4832.82	3350.72	367.825	0.125	0.35	0.025	-18.2	-15.6	-19	4872.04	3357.27	367.876	-0.35	0.4	-0.025	-19.3	-15.4	-19	4915.02	3364.48	367.831	0.275	-0.1	0.275	-17.8	-14.9	-14.5	4954.36	3372.51	368.128	-0.225
2023-04-11	4753.38	3342.68	368.437	-0.025	-0.1	0	-1.9	-14.8	-19.5	4793.13	3347.27	368.503	0.35	0.275	0.425	4	-6.6	-19.3	4832.82	3350.72	367.826	-0.375	0.425	0.2	-19.7	-13.9	-18.2	4872.04	3357.27	367.875	-0.075	0.1	-0.275	-19.6	-15	-20.1	4915.02	3364.48	367.832	-0.1	-0.275	0.425	-18.2	-16	-12.8	4954.36	3372.51	368.13	-0.175
2023-04-15	4753.38	3342.68	368.436	0.175	-0.15	-0.15	-1.2	-15.4	-20.1	4793.13	3347.27	368.504	0.4	0.125	0.325	5.6	-6.1	-18	4832.82	3350.72	367.828	0.4	-0.375	0.4	-18.1	-15.4	-16.6	4872.04	3357.27	367.875	0.25	0.05	0.05	-18.6	-14.8	-19.9	4915.02	3364.48	367.833	0.425	-0.225	0.25	-16.5	-16.9	-11.8	4954.35	3372.51	368.129	-0.225
2023-04-19	4753.38	3342.68	368.437	0.35	0.075	0.075	0.2	-15.1	-19.8	4793.13	3347.27	368.504	0.15	0.175	-0.15	6.2	-5.4	-18.6	4832.82	3350.72	367.829	-0.125	-0.35	0.175	-18.6	-16.8	-15.9	4872.04	3357.27	367.876	-0.4	0.2	0.25	-20.2	-14	-18.9	4915.02	3364.48	367.832	-0.05	-0.275	-0.2	-16.7	-18	-12.6	4954.35	3372.51	368.129	-0.15
2023-04-22	4753.38	3342.68	368.437	-0.466667	-0.566667	0	-1.2	-16.8	-19.8	4793.13	3347.27	368.504	0.333333	-0.333333	0.0666667	7.2	-6.4	-18.4	4832.82	3350.72	367.829	-0.566667	0.366667	0.3	-20.3	-15.7	-15	4872.04	3357.27	367.877	0.1	-0.4	0.466667	-19.9	-15.2	-17.5	4915.02	3364.47	367.832	-0.4	-0.1	-0.1	-17.9	-18.3	-12.9	4954.35	3372.51	368.13	0.3
2023-04-25	4753.38	3342.68	368.438	-0.466667	0	0.3	-2.6	-16.8	-18.9	4793.13	3347.27	368.504	0.333333	0.366667	-0.0666667	8.2	-5.3	-18.6	4832.82	3350.72	367.829	-0.1	0.133333	-0.266667	-20.6	-15.3	-15.8	4872.04	3357.27	367.876	-0.333333	0.266667	-0.233333	-20.9	-14.4	-18.2	4915.02	3364.47	367.832	-0.1	-0.333333	-0.1	-18.2	-19.3	-13.2	4954.36	3372.51	368.131	0.266667
2023-04-28	4753.38	3342.68	368.437	0.133333	0.333333	-0.366667	-2.2	-15.8	-20	4793.13	3347.27	368.504	-0.4	0.2	0.1	7	-4.7	-18.3	4832.82	3350.72	367.83	0.133333	-0.366667	0.433333	-20.2	-16.4	-14.5	4872.04	3357.27	367.876	0.133333	-0.466667	-0.0666667	-20.5	-15.8	-18.4	4915.02	3364.47	367.83	-0.433333	0	-0.566667	-19.5	-19.3	-14.9	4954.36	3372.51	368.131	-0.0333333
2023-05-01	4753.38	3342.68	368.438	0.3	0.0333333	0.333333	-1.3	-15.7	-19	4793.13	3347.27	368.504	-0.4	-0.133333	0.166667	5.8	-5.1	-17.8	4832.82	3350.72	367.831	0.4	-0.0666667	0.466667	-19	-16.6	-13.1	4872.04	3357.27	367.877	0.466667	0.166667	0.366667	-19.1	-15.3	-17.3	4915.02	3364.47	367.831	0.466667	0.0333333	0.133333	-18.1	-19.2	-14.5	4954.36	3372.51	368.132	0.0333333
2023-05-03	4753.38	3342.68	368.439	-0.4	-0.4	0.75	-2.1	-16.5	-17.5	4793.13	3347.27	368.504	-0.8	-0.15	-0.1	4.2	-5.4	-18	4832.82	3350.72	367.833	0.4	0.7	0.6	-18.2	-15.2	-11.9	4872.04	3357.27	367.878	0.65	-0.8	0.6	-17.8	-16.9	-16.1	4915.02	3364.48	367.829	-0.1	0.8	-0.6	-18.3	-17.6	-15.7	4954.36	3372.51	368.133	0.8
2023-05-06	4753.38	3342.68	368.438	-0.533333	0.133333	-0.2	-3.7	-16.1	-18.1	4793.13	3347.27	368.506	0.366667	-0.533333	0.533333	5.3	-7	-16.4	4832.82	3350.72	367.832	0.5	-0.233333	-0.166667	-16.7	-15.9	-12.4	4872.04	3357.27	367.88	0.0666667	-0.0333333	0.433333	-17.6	-17	-14.8	4915.02	3364.48	367.831	0.533333	0.466667	0.4	-16.7	-16.2	-14.5	4954.36	3372.51	368.132	-0.233333
2023-05-09	4753.38	3342.68	368.439	0.2	0.0666667	0.0333333	-3.1	-15.9	-18	4793.13	3347.27	368.505	0.366667	0.466667	-0.2	6.4	-5.6	-17	4832.82	3350.72	367.832	-0.433333	0.533333	-0.166667	-18	-14.3	-12.9	4872.04	3357.27	367.881	-0.2	0	0.5	-18.2	-17	-13.3	4915.02	3364.48	367.83	0.533333	-0.0666667	-0.233333	-15.1	-16.4	-15.2	4954.36	3372.51	368.132	0
2023-05-12	4753.38	3342.68	368.44	0.166667	0.133333	0.533333	-2.6	-15.5	-16.4	4793.13	3347.27	368.504	0.433333	-0.4	-0.266667	7.7	-6.8	-17.8	4832.82	3350.72	367.83	0.166667	-0.233333	-0.466667	-17.5	-15	-14.3	4872.04	3357.27	367.881	0.266667	0.3	-0.133333	-17.4	-16.1	-13.7	4915.02	3364.48	367.831	-0.433333	0.133333	0.233333	-16.4	-16	-14.5	4954.36	3372.51	368.133	0.233333
2023-05-26	4753.38	3342.68	368.439	-0.0357143	-0.0357143	-0.1	-3.1	-16	-17.8	4793.13	3347.27	368.504	0.0214286	0.05	0	8	-6.1	-17.8	4832.82	3350.72	367.829	-0.0714286	-0.05	-0.0714286	-18.5	-15.7	-15.3	4872.04	3357.27	367.88	-0.107143	-0.05	-0.0785714	-18.9	-16.8	-14.8	4915.02	3364.48	367.83	0.0857143	0	-0.0428571	-15.2	-16	-15.1	4954.36	3372.51	368.132	-0.0785714
2023-06-01	4753.38	3342.68	368.439	-0.15	-0.0666667	-0.0166667	-4	-16.4	-17.9	4793.13	3347.27	368.506	-0.1	0.216667	0.2	7.4	-4.8	-16.6	4832.82	3350.72	367.829	-0.05	0.0333333	-0.0833333	-18.8	-15.5	-15.8	4872.04	3357.27	367.878	-0.0166667	-0.0333333	-0.25	-19	-17	-16.3	4915.02	3364.48	367.829	-0.166667	-0.0833333	-0.166667	-16.2	-16.5	-16.1	4954.36	3372.51	368.131	0
2023-06-15	4753.38	3342.68	368.44	0.0214286	0.05	0.1	-3.7	-15.7	-16.5	4793.13	3347.27	368.505	-0.0285714	0.00714286	-0.0357143	7	-4.7	-17.1	4832.82	3350.72	367.83	0.0214286	-0.0928571	0.0785714	-18.5	-16.8	-14.7	4872.04	3357.27	367.879	0.05	0.0714286	0.0714286	-18.3	-16	-15.3	4915.02	3364.48	367.829	-0.0428571	0.0428571	0.0357143	-16.8	-15.9	-15.6	4954.36	3372.51	368.131	0.1
2023-07-03	4753.38	3342.68	368.44	-0.0555556	-0.0555556	-0.00555556	-4.7	-16.7	-16.6	4793.13	3347.27	368.504	-0.0166667	0.0666667	-0.0777778	6.7	-3.5	-18.5	4832.82	3350.72	367.829	0.0611111	-0.0111111	-0.0555556	-17.4	-17	-15.7	4872.04	3357.27	367.88	0.0444444	-0.0555556	0.0388889	-17.5	-17	-14.6	4915.02	3364.48	367.828	0.0333333	0.00555556	-0.0722222	-16.2	-15.8	-16.9	4954.36	3372.51	368.13	-0.0777778
2023-07-18	4753.38	3342.68	368.442	0.0733333	-0.04	0.106667	-3.6	-17.3	-15	4793.13	3347.27	368.505	-0.04	-0.0133333	0.1	6.1	-3.7	-17	4832.82	3350.72	367.828	-0.04	0.0933333	-0.0866667	-18	-15.6	-17	4872.04	3357.27	367.878	0.00666667	0.0466667	-0.1	-17.4	-16.3	-16.1	4915.02	3364.48	367.828	0.0333333	0.08	-0.02	-15.7	-14.6	-17.2	4954.36	3372.51	368.131	0.0466667
2023-08-03	4753.38	3342.68	368.442	0.0875	0.075	0.03125	-2.2	-16.1	-14.5	4793.13	3347.27	368.506	0.05	0.0625	0.08125	6.9	-2.7	-15.7	4832.82	3350.72	367.828	0.0875	0.1125	0.025	-16.6	-13.8	-16.6	4872.04	3357.27	367.88	0.0625	0.0625	0.1	-16.4	-15.3	-14.5	4915.02	3364.48	367.828	0.08125	0.03125	0.03125	-14.4	-14.1	-16.7	4954.36	3372.51	368.13	-0.075
2023-08-18	4753.38	3342.68	368.443	-0.0133333	0.08	0.0933333	-2.4	-14.9	-13.1	4793.13	3347.28	368.505	0	0.12	-0.1	6.9	-0.9	-17.2	4832.82	3350.72	367.826	-0.1	0.0533333	-0.1	-18.1	-13	-18.1	4872.04	3357.27	367.881	-0.08	0.106667	0.0933333	-17.6	-13.7	-13.1	4915.02	3364.48	367.827	-0.0133333	0.0333333	-0.08	-14.6	-13.6	-17.9	4954.35	3372.51	368.129	-0.0533333
[truncated: 68 more columns]

## Sheet: Slope 4
Time of monitoring	Coordinates			Deformation rate(mm/d)			Cumulative deformation(mm)			Coordinates			Deformation rate(mm/d)			Cumulative deformation(mm)			Coordinates			Deformation rate(mm/d)			Cumulative deformation(mm)			Coordinates			Deformation rate(mm/d)			Cumulative deformation(mm)			Coordinates			Deformation rate(mm/d)			Cumulative deformation(mm)			Coordinates			Deformation rate(mm/d)
	4-1#			4-1#			4-1#			4-2#			4-2#			4-2#			4-3#			4-3#			4-3#			4-4#			4-4#			4-4#			4-5#			4-5#			4-5#			4-6#			4-6#
	X	Y	Z	X	Y	Z	X	Y	Z	X	Y	Z	X	Y	Z	X	Y	Z	X	Y	Z	X	Y	Z	X	Y	Z	X	Y	Z	X	Y	Z	X	Y	Z	X	Y	Z	X	Y	Z	X	Y	Z	X	Y	Z	X
2022-07-24	4741.15	3324.52	358.036	0	0	0	0	0	0	4782.52	3328.23	357.76	0	0	0	0	0	0	4823.12	3332.65	358.053	0	0	0	0	0	0	4863.91	3338.59	357.762	0	0	0	0	0	0	4902.79	3345.05	357.842	0	0	0	0	0	0	4942.62	3352.56	357.754	0
2022-07-26	4741.15	3324.52	358.036	0.9	-1.7	-0.1	1.8	-3.4	-0.2	4782.52	3328.23	357.759	1.1	-0.85	-0.2	2.2	-1.7	-0.4	4823.13	3332.65	358.053	1.35	-1.4	-0.15	2.7	-2.8	-0.3	4863.9	3338.59	357.761	-1.2	-0.55	-0.4	-2.4	-1.1	-0.8	4902.79	3345.05	357.841	0.15	-0.3	-0.4	0.3	-0.6	-0.8	4942.63	3352.56	357.757	1.65
2022-07-28	4741.15	3324.52	358.038	1.65	-0.65	0.9	5.1	-4.7	1.6	4782.52	3328.23	357.759	0.85	-1.25	-0.25	3.9	-4.2	-0.9	4823.13	3332.64	358.052	-0.15	-1.65	-0.35	2.4	-6.1	-1	4863.91	3338.59	357.765	1.65	-0.6	1.6	0.9	-2.3	2.4	4902.79	3345.05	357.843	0.35	0.65	1.15	1	0.7	1.5	4942.63	3352.55	357.757	-0.2
2022-07-30	4741.16	3324.52	358.039	1.05	-1.55	0.4	7.2	-7.8	2.4	4782.52	3328.22	357.759	0.1	-1.75	0.25	4.1	-7.7	-0.4	4823.13	3332.64	358.051	1.4	-1.1	-0.45	5.2	-8.3	-1.9	4863.91	3338.59	357.766	1.65	-0.15	0.65	4.2	-2.6	3.7	4902.79	3345.05	357.846	-0.15	-0.15	1.2	0.7	0.4	3.9	4942.63	3352.55	357.756	1.4
2022-08-02	4741.16	3324.51	358.038	0.866667	-1.3	-0.166667	9.8	-11.7	1.9	4782.52	3328.22	357.756	1.6	-0.666667	-1.06667	8.9	-9.7	-3.6	4823.13	3332.64	358.051	0.766667	-1.43333	-0.0666667	7.5	-12.6	-2.1	4863.91	3338.58	357.767	0.833333	-1.3	0.3	6.7	-6.5	4.6	4902.79	3345.05	357.848	0.333333	-0.433333	0.566667	1.7	-0.9	5.6	4942.63	3352.55	357.757	1.13333
2022-08-04	4741.16	3324.51	358.038	-0.4	-0.35	-0.1	9	-12.4	1.7	4782.53	3328.22	357.755	0.25	-1.4	-0.4	9.4	-12.5	-4.4	4823.13	3332.64	358.052	1.15	0.15	0.2	9.8	-12.3	-1.7	4863.91	3338.58	357.766	-0.4	0.5	-0.35	5.9	-5.5	3.9	4902.79	3345.05	357.847	-0.1	-0.35	-0.15	1.5	-1.6	5.3	4942.63	3352.55	357.756	-0.1
2022-08-06	4741.16	3324.51	358.037	-0.9	0.6	-0.7	7.2	-11.2	0.3	4782.52	3328.22	357.756	-0.25	-0.35	0.25	8.9	-13.2	-3.9	4823.13	3332.64	358.051	-0.2	-0.4	-0.25	9.4	-13.1	-2.2	4863.92	3338.58	357.767	1.15	-0.1	0.2	8.2	-5.7	4.3	4902.79	3345.05	357.847	1.1	0.55	-0.3	3.7	-0.5	4.7	4942.63	3352.55	357.755	0.3
2022-08-08	4741.15	3324.52	358.037	-0.6	1.15	0.3	6	-8.9	0.9	4782.52	3328.22	357.755	0.15	-0.25	-0.15	9.2	-13.7	-4.2	4823.13	3332.63	358.051	0.2	-0.4	-0.1	9.8	-13.9	-2.4	4863.91	3338.58	357.765	-0.3	-0.6	-0.55	7.6	-6.9	3.2	4902.79	3345.05	357.846	-0.4	-0.35	-0.25	2.9	-1.2	4.2	4942.63	3352.55	357.755	-0.8
2022-08-11	4741.15	3324.52	358.035	0.2	1.1	-0.6	6.6	-5.6	-0.9	4782.52	3328.22	357.755	-0.2	0.2	-0.133333	8.6	-13.1	-4.6	4823.13	3332.64	358.05	-0.233333	0.966667	-0.233333	9.1	-11	-3.1	4863.91	3338.58	357.765	-0.466667	0.1	-0.1	6.2	-6.6	2.9	4902.79	3345.05	357.846	-0.0666667	-0.233333	0.0666667	2.7	-1.9	4.4	4942.63	3352.55	357.752	-0.533333
2022-08-14	4741.15	3324.52	358.034	-0.866667	-0.233333	-0.3	4	-6.3	-1.8	4782.52	3328.22	357.755	-0.233333	-0.233333	0.2	7.9	-13.8	-4	4823.13	3332.64	358.051	-0.233333	0.566667	0.266667	8.4	-9.3	-2.3	4863.91	3338.58	357.761	0.166667	-0.0666667	-1.3	6.7	-6.8	-1	4902.79	3345.05	357.847	0.3	-0.133333	0.1	3.6	-2.3	4.7	4942.63	3352.55	357.751	0.1
2022-08-17	4741.15	3324.52	358.034	-0.266667	0.566667	-0.1	3.2	-4.6	-2.1	4782.52	3328.22	357.755	-0.1	0.6	-0.1	7.6	-12	-4.3	4823.13	3332.64	358.051	-0.6	-0.133333	-0.1	6.6	-9.7	-2.6	4863.91	3338.58	357.761	-0.1	0.266667	-0.1	6.4	-6	-1.3	4902.79	3345.05	357.846	-0.1	0.0666667	-0.2	3.3	-2.1	4.1	4942.63	3352.55	357.752	-0.233333
2022-08-20	4741.15	3324.52	358.034	0.2	-0.133333	0.0666667	3.8	-5	-1.9	4782.53	3328.22	357.755	0.6	1.1	-0.133333	9.4	-8.7	-4.7	4823.13	3332.64	358.05	-0.2	0.266667	-0.1	6	-8.9	-2.9	4863.91	3338.58	357.76	-0.7	0.466667	-0.133333	4.3	-4.6	-1.7	4902.79	3345.05	357.845	-0.266667	-0.166667	-0.266667	2.5	-2.6	3.3	4942.63	3352.55	357.751	-0.266667
2022-10-01	4741.15	3324.52	358.031	0.0357143	-0.0261905	-0.0785714	5.3	-6.1	-5.2	4782.52	3328.23	357.753	-0.0904762	0.0714286	-0.0380952	5.6	-5.7	-6.3	4823.13	3332.64	358.054	0.0595238	-0.0642857	0.0880952	8.5	-11.6	0.8	4863.91	3338.58	357.759	0.0166667	-0.0214286	-0.0428571	5	-5.5	-3.5	4902.79	3345.05	357.845	-0.0214286	-0.052381	0	1.6	-4.8	3.3	4942.63	3352.55	357.75	-0.0642857
2022-10-03	4741.15	3324.52	358.031	-0.15	-0.1	-0.15	5	-6.3	-5.5	4782.51	3328.23	357.756	-6.85	0.65	1.2	-8.1	-4.4	-3.9	4823.13	3332.64	358.053	0.15	-0.15	-0.35	8.8	-11.9	0.1	4863.91	3338.58	357.758	-0.15	-0.1	-0.15	4.7	-5.7	-3.8	4902.79	3345.05	357.844	0.55	-0.55	-0.55	2.7	-5.9	2.2	4942.63	3352.55	357.753	-0.1
2022-10-05	4741.15	3324.52	358.031	-0.15	0.3	0.25	4.7	-5.7	-5	4782.51	3328.23	357.755	0.35	-0.65	-0.2	-7.4	-5.7	-4.3	4823.13	3332.64	358.054	0.15	-0.05	0.15	9.1	-12	0.4	4863.91	3338.58	357.76	0.55	0.7	0.65	5.8	-4.3	-2.5	4902.79	3345.05	357.844	0.15	-0.7	-0.15	3	-7.3	1.9	4942.63	3352.55	357.753	-0.45
2022-10-07	4741.15	3324.52	358.032	0.15	0.25	0.15	5	-5.2	-4.7	4782.51	3328.23	357.756	-0.65	0.3	0.35	-8.7	-5.1	-3.6	4823.13	3332.64	358.054	0	0.55	0.05	9.1	-10.9	0.5	4863.91	3338.58	357.759	-0.4	-0.05	-0.35	5	-4.4	-3.2	4902.79	3345.04	357.845	0.35	-0.75	0.75	3.7	-8.8	3.4	4942.63	3352.55	357.753	0
2022-10-09	4741.15	3324.52	358.033	-0.3	-0.25	0.5	4.4	-5.7	-3.7	4782.51	3328.23	357.757	0.2	0.1	0.7	-8.3	-4.9	-2.2	4823.13	3332.64	358.054	0.45	-0.45	0.05	10	-11.8	0.6	4863.91	3338.58	357.759	-0.55	-0.1	0.15	3.9	-4.6	-2.9	4902.79	3345.05	357.845	-0.5	0.7	-0.05	2.7	-7.4	3.3	4942.63	3352.55	357.752	0.45
2022-10-11	4741.15	3324.52	358.034	0.35	-0.15	0.55	5.1	-6	-2.6	4782.51	3328.23	357.757	-0.3	-0.65	-0.1	-8.9	-6.2	-2.4	4823.13	3332.64	358.054	-0.35	-0.35	0	9.3	-12.5	0.6	4863.91	3338.58	357.761	0.35	-0.45	0.65	4.6	-5.5	-1.6	4902.79	3345.05	357.846	0.75	-0.65	0.35	4.2	-8.7	4	4942.63	3352.55	357.751	-0.65
2022-10-13	4741.15	3324.52	358.034	0.25	0.2	-0.05	5.6	-5.6	-2.7	4782.51	3328.23	357.757	-0.3	-0.05	0.1	-9.5	-6.3	-2.2	4823.14	3332.64	358.053	0.65	0.2	-0.4	10.6	-12.1	-0.2	4863.91	3338.58	357.76	-0.65	-0.2	-0.35	3.3	-5.9	-2.3	4902.79	3345.04	357.845	-0.65	-0.55	-0.65	2.9	-9.8	2.7	4942.63	3352.55	357.752	0.1
2022-10-14	4741.15	3324.52	358.035	0	-1.3	1.1	5.6	-6.9	-1.6	4782.51	3328.22	357.756	1.4	-0.7	-1.2	-8.1	-7	-3.4	4823.14	3332.63	358.052	1.1	-1.2	-1.3	11.7	-13.3	-1.5	4863.91	3338.58	357.76	-0.3	-0.2	0	3	-6.1	-2.3	4902.79	3345.04	357.845	-1.2	0.7	0.3	1.7	-9.1	3	4942.63	3352.55	357.753	1.1
2022-10-17	4741.15	3324.52	358.034	0.0666667	-0.466667	-0.133333	5.8	-8.3	-2	4782.51	3328.22	357.757	0.4	-0.4	0.466667	-6.9	-8.2	-2	4823.14	3332.64	358.053	-0.366667	0.3	0.333333	10.6	-12.4	-0.5	4863.91	3338.58	357.76	0.3	-0.366667	0.133333	3.9	-7.2	-1.9	4902.79	3345.05	357.844	0.233333	0.233333	-0.4	2.4	-8.4	1.8	4942.63	3352.55	357.754	-0.233333
2022-10-19	4741.15	3324.52	358.034	-0.55	-0.35	-0.25	4.7	-9	-2.5	4782.51	3328.22	357.756	-0.65	0	-0.7	-8.2	-8.2	-3.4	4823.13	3332.64	358.053	-0.45	0.25	0.2	9.7	-11.9	-0.1	4863.91	3338.58	357.76	0.2	-0.5	-0.05	4.3	-8.2	-2	4902.79	3345.04	357.843	-0.75	-0.3	-0.45	0.9	-9	0.9	4942.63	3352.55	357.754	0.25
2022-10-21	4741.15	3324.52	358.033	-0.4	0.6	-0.25	3.9	-7.8	-3	4782.51	3328.22	357.757	0.45	0.2	0.6	-7.3	-7.8	-2.2	4823.13	3332.64	358.052	-0.6	-0.4	-0.6	8.5	-12.7	-1.3	4863.91	3338.58	357.761	0.3	-0.75	0.15	4.9	-9.7	-1.7	4902.79	3345.04	357.842	-0.05	-0.25	-0.45	0.8	-9.5	0	4942.63	3352.55	357.756	0.6
2022-10-23	4741.15	3324.52	358.032	0.55	0.3	-0.5	5	-7.2	-4	4782.51	3328.22	357.759	0.75	-0.45	0.7	-5.8	-8.7	-0.8	4823.13	3332.64	358.051	0.65	0.05	-0.65	9.8	-12.6	-2.6	4863.91	3338.58	357.762	0.3	0.35	0.6	5.5	-9	-0.5	4902.79	3345.04	357.841	-0.25	0.2	-0.6	0.3	-9.1	-1.2	4942.63	3352.55	357.756	-0.5
2022-10-25	4741.15	3324.52	358.033	0.7	-0.1	0.15	6.4	-7.4	-3.7	4782.51	3328.22	357.758	0.2	-0.6	-0.5	-5.4	-9.9	-1.8	4823.14	3332.64	358.05	0.25	0.6	-0.45	10.3	-11.4	-3.5	4863.91	3338.58	357.762	-0.4	0.45	0.25	4.7	-8.1	0	4902.79	3345.04	357.84	0.4	-0.35	-0.55	1.1	-9.8	-2.3	4942.63	3352.55	357.756	-0.55
2022-10-27	4741.16	3324.52	358.032	0.75	0.5	-0.4	7.9	-6.4	-4.5	4782.51	3328.22	357.759	-0.3	0.4	0.5	-6	-9.1	-0.8	4823.13	3332.64	358.05	-0.75	-0.1	0.25	8.8	-11.6	-3	4863.91	3338.58	357.761	0.25	-0.15	-0.4	5.2	-8.4	-0.8	4902.79	3345.04	357.841	0.55	-0.25	0.45	2.2	-10.3	-1.4	4942.62	3352.55	357.754	-0.25
2022-10-29	4741.16	3324.52	358.031	-0.35	0.45	-0.15	7.2	-5.5	-4.8	4782.51	3328.22	357.759	-0.55	0	0.3	-7.1	-9.1	-0.2	4823.13	3332.64	358.051	0.5	0.65	0.45	9.8	-10.3	-2.1	4863.91	3338.58	357.762	-0.2	0.65	0.25	4.8	-7.1	-0.3	4902.79	3345.04	357.841	-0.7	0.5	0	0.8	-9.3	-1.4	4942.63	3352.55	357.755	0.25
2022-10-31	4741.15	3324.52	358.033	-0.5	-0.65	0.6	6.2	-6.8	-3.6	4782.51	3328.22	357.759	0.75	-0.05	-0.35	-5.6	-9.2	-0.9	4823.13	3332.64	358.051	-0.65	-0.05	0	8.5	-10.4	-2.1	4863.91	3338.58	357.761	-0.05	-0.2	-0.55	4.7	-7.5	-1.4	4902.79	3345.04	357.841	0.3	-0.2	0.3	1.4	-9.7	-0.8	4942.63	3352.55	357.756	0.15
2022-11-01	4741.15	3324.52	358.033	0.6	0.9	0.1	6.8	-5.9	-3.5	4782.51	3328.22	357.758	0.7	-0.3	-0.6	-4.9	-9.5	-1.5	4823.13	3332.64	358.052	0.2	-0.6	0.9	8.7	-11	-1.2	4863.91	3338.58	357.76	0.5	0.3	-0.8	5.2	-7.2	-2.2	4902.79	3345.04	357.84	0.1	-0.7	-1	1.5	-10.4	-1.8	4942.63	3352.55	357.756	0.9
2022-11-02	4741.16	3324.52	358.033	0.2	0.5	0.6	7	-5.4	-2.9	4782.51	3328.22	357.757	0.5	-0.2	-0.5	-4.4	-9.7	-2	4823.13	3332.64	358.052	0.5	0.1	-0.4	9.2	-10.9	-1.6	4863.91	3338.58	357.76	-0.4	-0.2	-0.1	4.8	-7.4	-2.3	4902.79	3345.04	357.84	0.2	0.1	-0.5	1.7	-10.3	-2.3	4942.63	3352.55	357.756	0.3
2022-11-03	4741.16	3324.52	358.034	0.8	0.8	0.9	7.8	-4.6	-2	4782.51	3328.22	357.758	0.1	-0.8	0.1	-4.3	-10.5	-1.9	4823.13	3332.64	358.051	-0.8	0.1	-0.3	8.4	-10.8	-1.9	4863.91	3338.58	357.76	-0.5	-0.7	-0.3	4.3	-8.1	-2.6	4902.79	3345.04	357.84	0.7	-0.9	0.7	2.4	-11.2	-1.6	4942.63	3352.55	357.755	0.8
2022-11-04	4741.16	3324.52	358.034	-0.7	0.5	0	7.1	-4.1	-2	4782.51	3328.22	357.757	-0.1	0.7	-0.8	-4.4	-9.8	-2.7	4823.13	3332.64	358.051	-1	0.2	-0.3	7.4	-10.6	-2.2	4863.91	3338.58	357.759	-0.4	-0.6	-1	3.9	-8.7	-3.6	4902.79	3345.04	357.841	0.9	0.8	0.5	3.3	-10.4	-1.1	4942.63	3352.55	357.755	0.7
2022-11-05	4741.16	3324.52	358.034	0.8	0.2	0.1	7.9	-3.9	-1.9	4782.51	3328.22	357.757	0.3	0.1	0.4	-4.1	-9.7	-2.3	4823.13	3332.64	358.051	-0.6	0.8	0.1	6.8	-9.8	-2.1	4863.91	3338.58	357.76	-0.5	-0.6	0.9	3.4	-9.3	-2.7	4902.79	3345.04	357.84	-0.7	0.5	-0.9	2.6	-9.9	-2	4942.63	3352.55	357.756	0.9
2022-11-06	4741.16	3324.52	358.034	-0.2	-0.3	-0.2	7.7	-4.2	-2.1	4782.51	3328.22	357.758	0.6	-0.7	0.9	-3.5	-10.4	-1.4	4823.13	3332.64	358.051	0.2	0.4	0.2	7	-9.4	-1.9	4863.91	3338.58	357.76	-0.1	0.9	0.3	3.3	-8.4	-2.4	4902.79	3345.04	357.839	-0.9	-0.3	-0.7	1.7	-10.2	-2.7	4942.63	3352.55	357.755	0.1
2022-11-07	4741.16	3324.52	358.033	-0.3	-0.2	-0.8	7.4	-4.4	-2.9	4782.51	3328.22	357.757	-1	-0.7	-0.7	-4.5	-11.1	-2.1	4823.13	3332.64	358.052	0.7	1	0.5	7.7	-8.4	-1.4	4863.91	3338.58	357.759	-0.3	0.7	-1	3	-7.7	-3.4	4902.79	3345.04	357.839	0.1	0.1	0	1.8	-10.1	-2.7	4942.63	3352.55	357.756	0.1
2022-11-08	4741.16	3324.52	358.033	1	0.4	-0.2	8.4	-4	-3.1	4782.51	3328.22	357.758	1	-0.5	1	-3.5	-11.6	-1.1	4823.13	3332.64	358.052	0.8	1	0	8.5	-7.4	-1.4	4863.91	3338.58	357.76	0.2	-0.7	0.9	3.2	-8.4	-2.5	4902.79	3345.04	357.839	-0.7	-0.9	-0.2	1.1	-11	-2.9	4942.63	3352.55	357.756	-0.3
2022-11-09	4741.16	3324.52	358.034	-0.8	-0.6	0.8	7.6	-4.6	-2.3	4782.51	3328.22	357.759	-1	1	0.9	-4.5	-10.6	-0.2	4823.13	3332.64	358.052	-0.9	-1	-0.4	7.6	-8.4	-1.8	4863.91	3338.58	357.759	-0.4	-0.5	-1	2.8	-8.9	-3.5	4902.79	3345.04	357.84	0.3	0.8	0.5	1.4	-10.2	-2.4	4942.63	3352.55	357.757	-0.7
2022-11-10	4741.16	3324.52	358.033	0.5	0.3	-0.6	8.1	-4.3	-2.9	4782.51	3328.22	357.758	0.2	-0.2	-0.9	-4.3	-10.8	-1.1	4823.13	3332.64	358.051	0.8	0.3	-0.5	8.4	-8.1	-2.3	4863.91	3338.58	357.759	-1	-0.4	-0.1	1.8	-9.3	-3.6	4902.79	3345.04	357.839	0.6	-1	-0.5	2	-11.2	-2.9	4942.63	3352.55	357.756	-0.3
2022-11-11	4741.16	3324.52	358.033	-0.8	0.9	-0.2	7.3	-3.4	-3.1	4782.51	3328.22	357.759	-0.5	-0.9	0.2	-4.8	-11.7	-0.9	4823.13	3332.64	358.051	-0.3	0.2	0.1	8.1	-7.9	-2.2	4863.91	3338.58	357.759	-0.4	1	0	1.4	-8.3	-3.6	4902.79	3345.04	357.839	-0.1	0.1	-0.5	1.9	-11.1	-3.4	4942.63	3352.55	357.755	0.5
2022-11-12	4741.15	3324.52	358.033	-0.7	-0.3	-0.4	6.6	-3.7	-3.5	4782.51	3328.22	357.758	-0.1	-1	-0.2	-4.9	-12.7	-1.1	4823.13	3332.64	358.052	0.4	-0.9	0.4	8.5	-8.8	-1.8	4863.91	3338.58	357.758	-0.8	0.9	-0.6	0.6	-7.4	-4.2	4902.79	3345.04	357.839	0.3	-0.3	0.7	2.2	-11.4	-2.7	4942.63	3352.55	357.754	0
2022-11-13	4741.15	3324.52	358.032	-0.3	1	-1	6.3	-2.7	-4.5	4782.51	3328.22	357.758	0.2	0.8	-0.6	-4.7	-11.9	-1.7	4823.13	3332.64	358.051	0.8	-0.7	-1	9.3	-9.5	-2.8	4863.91	3338.58	357.757	-0.4	0.2	-0.8	0.2	-7.2	-5	4902.79	3345.04	357.838	0.7	0.7	-0.8	2.9	-10.7	-3.5	4942.63	3352.55	357.754	0.1
2022-11-14	4741.16	3324.52	358.031	0.6	0.3	-0.5	6.9	-2.4	-5	4782.51	3328.22	357.757	-0.3	-0.6	-0.9	-5	-12.5	-2.6	4823.13	3332.64	358.05	-0.5	0.9	-0.5	8.8	-8.6	-3.3	4863.91	3338.58	357.758	-0.7	-0.9	0.6	-0.5	-8.1	-4.4	4902.79	3345.04	357.838	1	0.3	-0.4	3.9	-10.4	-3.9	4942.63	3352.55	357.754	1
2022-11-15	4741.16	3324.52	358.031	0.2	0	-0.5	7.1	-2.4	-5.5	4782.51	3328.22	357.757	0.7	0.8	0.2	-4.3	-11.7	-2.4	4823.13	3332.64	358.05	0.1	-0.6	-0.2	8.9	-9.2	-3.5	4863.91	3338.58	357.757	0.6	-0.4	-0.5	0.1	-8.5	-4.9	4902.79	3345.04	357.838	0.4	0.6	-0.2	4.3	-9.8	-4.1	4942.63	3352.55	357.753	0.1
2022-11-18	4741.15	3324.52	358.03	-0.766667	0.666667	-0.1	4.8	-0.4	-5.8	4782.51	3328.22	357.756	1.16667	-0.3	-0.466667	-0.8	-12.6	-3.8	4823.13	3332.64	358.05	-0.266667	1.2	0.0666667	8.1	-5.6	-3.3	4863.91	3338.58	357.754	-0.233333	-0.0333333	-0.966667	-0.6	-8.6	-7.8	4902.8	3345.05	357.837	1	1	-0.333333	7.3	-6.8	-5.1	4942.63	3352.55	357.752	-0.333333
2022-11-22	4741.15	3324.52	358.029	0.15	0.075	-0.325	5.4	-0.1	-7.1	4782.52	3328.22	357.756	0.35	0.1	0.125	0.6	-12.2	-3.3	4823.13	3332.64	358.05	0.275	-0.05	0.075	9.2	-5.8	-3	4863.91	3338.58	357.753	-0.125	-1.13687e-10	-0.275	-1.1	-8.6	-8.9	4902.8	3345.05	357.834	0.2	-0.05	-0.625	8.1	-7	-7.6	4942.63	3352.55	357.75	0.4
2022-11-23	4741.15	3324.52	358.029	-0.3	0.3	-0.2	5.1	0.2	-7.3	4782.52	3328.22	357.756	-0.7	0.5	0.1	-0.1	-11.7	-3.2	4823.13	3332.64	358.05	0.7	0.8	-0.3	9.9	-5	-3.3	4863.91	3338.58	357.754	0.4	0.5	0.5	-0.7	-8.1	-8.4	4902.8	3345.05	357.834	0.5	-0.1	-0.2	8.6	-7.1	-7.8	4942.63	3352.55	357.752	-0.3
2022-11-26	4741.15	3324.52	358.028	-0.833333	-0.5	-0.366667	2.6	-1.3	-8.4	4782.51	3328.22	357.754	-0.566667	-0.633333	-0.733333	-1.8	-13.6	-5.4	4823.13	3332.64	358.049	-0.233333	-0.133333	-0.4	9.2	-5.4	-4.5	4863.91	3338.58	357.753	-0.366667	-0.8	-0.366667	-1.8	-10.5	-9.5	4902.8	3345.05	357.834	-0.3	0.133333	0.1	7.7	-6.7	-7.5	4942.63	3352.55	357.748	-0.633333
2022-11-29	4741.15	3324.52	358.026	-0.133333	-0.566667	-0.633333	2.2	-3	-10.3	4782.51	3328.22	357.753	-0.3	-0.233333	-0.266667	-2.7	-14.3	-6.2	4823.13	3332.64	358.049	-0.366667	-0.533333	0.166667	8.1	-7	-4	4863.9	3338.58	357.751	-0.266667	-0.333333	-0.5	-2.6	-11.5	-11	4902.79	3345.05	357.833	-0.566667	-0.3	-0.4	6	-7.6	-8.7	4942.63	3352.55	357.746	-0.7
2022-12-07	4741.15	3324.52	358.026	-0.075	-0.075	0.05	1.6	-3.6	-9.9	4782.51	3328.22	357.752	-0.1	-0.15	-0.1625	-3.5	-15.5	-7.5	4823.13	3332.64	358.048	0.0625	-0.15	-0.125	8.6	-8.2	-5	4863.9	3338.58	357.75	0.0625	0.0625	-0.1125	-2.1	-11	-11.9	4902.79	3345.04	357.832	-0.0875	-0.175	-0.125	5.3	-9	-9.7	4942.63	3352.55	357.745	0.0875
2022-12-08	4741.15	3324.52	358.026	-0.1	0.7	-0.3	1.5	-2.9	-10.2	4782.51	3328.22	357.752	-0.8	-0.7	-0.2	-4.3	-16.2	-7.7	4823.13	3332.64	358.048	-1.3	-1.2	-0.3	7.3	-9.4	-5.3	4863.9	3338.58	357.75	-1.4	-0.5	0.1	-3.5	-11.5	-11.8	4902.79	3345.04	357.833	-0.3	-0.4	0.5	5	-9.4	-9.2	4942.63	3352.55	357.745	-0.3
2022-12-11	4741.15	3324.52	358.026	-0.166667	-0.133333	0.0666667	1	-3.3	-10	4782.51	3328.22	357.752	-0.0666667	-0.1	-0.1	-4.5	-16.5	-8	4823.13	3332.64	358.048	-0.233333	-0.2	-0.166667	6.6	-10	-5.8	4863.9	3338.58	357.75	-0.1	0.166667	-0.1	-3.8	-11	-12.1	4902.79	3345.04	357.832	-0.1	-0.0333333	-0.166667	4.7	-9.5	-9.7	4942.63	3352.55	357.745	-0.133333
2022-12-14	4741.15	3324.52	358.026	-0.1	-0.333333	-0.0666667	0.7	-4.3	-10.2	4782.51	3328.21	357.751	-0.0333333	-0.1	-0.133333	-4.6	-16.8	-8.4	4823.13	3332.64	358.047	-0.266667	-0.466667	-0.3	5.8	-11.4	-6.7	4863.9	3338.58	357.751	0.1	-0.266667	0.166667	-3.5	-11.8	-11.6	4902.79	3345.04	357.832	-0.466667	-0.133333	-0.0666667	3.3	-9.9	-9.9	4942.63	3352.54	357.745	-0.266667
2022-12-17	4741.15	3324.52	358.026	0.1	0.0666667	-0.133333	1	-4.1	-10.6	4782.51	3328.21	357.75	0.0333333	-0.266667	-0.2	-4.5	-17.6	-9	4823.13	3332.64	358.046	-0.266667	-0.2	-0.1	5	-12	-7	4863.9	3338.58	357.75	-0.266667	-0.166667	-0.0666667	-4.3	-12.3	-11.8	4902.79	3345.04	357.832	0.166667	0.266667	-0.0666667	3.8	-9.1	-10.1	4942.62	3352.54	357.745	-0.133333
2022-12-20	4741.15	3324.52	358.025	0.166667	-0.466667	-0.333333	1.5	-5.5	-11.6	4782.51	3328.21	357.75	-0.166667	0.1	-0.3	-5	-17.3	-9.9	4823.13	3332.64	358.046	0.166667	-0.1	-0.0666667	5.5	-12.3	-7.2	4863.9	3338.58	357.751	-0.266667	0.2	0.166667	-5.1	-11.7	-11.3	4902.79	3345.04	357.832	-0.1	-0.366667	0.166667	3.5	-10.2	-9.6	4942.62	3352.54	357.746	-0.166667
2022-12-23	4741.15	3324.52	358.025	-0.333333	-0.4	0.1	0.5	-6.7	-11.3	4782.51	3328.22	357.749	-0.333333	0.166667	-0.266667	-6	-16.8	-10.7	4823.13	3332.63	358.045	-0.0666667	-0.333333	-0.266667	5.3	-13.3	-8	4863.9	3338.58	357.75	-0.133333	-0.133333	-0.366667	-5.5	-12.1	-12.4	4902.79	3345.04	357.832	0.133333	0.0666667	-0.1	3.9	-10	-9.9	4942.62	3352.55	357.745	-0.133333
2022-12-26	4741.15	3324.52	358.025	-0.4	-0.233333	0.1	-0.7	-7.4	-11	4782.51	3328.21	357.749	-0.433333	-0.133333	0.133333	-7.3	-17.2	-10.3	4823.13	3332.64	358.046	-0.233333	0.133333	0.1	4.6	-12.9	-7.7	4863.9	3338.58	357.75	-0.266667	0.1	0.166667	-6.3	-11.8	-11.9	4902.79	3345.04	357.832	-0.133333	0.166667	0.1	3.5	-9.5	-9.6	4942.62	3352.54	357.746	0.266667
2022-12-27	4741.15	3324.52	358.026	0.2	-0.3	0.5	-0.5	-7.7	-10.5	4782.51	3328.21	357.75	0.7	0.1	0.4	-6.6	-17.1	-9.9	4823.13	3332.64	358.044	-0.1	-0.3	-1.2	4.5	-13.2	-8.9	4863.9	3338.58	357.75	0.6	0.3	-0.1	-5.7	-11.5	-12	4902.79	3345.04	357.832	-0.5	-0.1	-0.6	3	-9.6	-10.2	4942.63	3352.54	357.746	0.7
2022-12-29	4741.15	3324.52	358.026	-0.05	-0.1	0.25	-0.6	-7.9	-10	4782.51	3328.21	357.748	0.1	-0.7	-0.55	-6.4	-18.5	-11	4823.13	3332.63	358.045	-0.55	-0.35	0.2	3.4	-13.9	-8.5	4863.9	3338.58	357.75	-0.15	0.15	-0.2	-6	-11.2	-12.4	4902.79	3345.04	357.831	-0.15	0.15	-0.4	2.7	-9.3	-11	4942.63	3352.54	357.746	0.15
2023-01-01	4741.15	3324.52	358.025	-0.0333333	0.0333333	-0.333333	-0.7	-7.8	-11	4782.51	3328.21	357.749	-0.1	-0.133333	0.166667	-6.7	-18.9	-10.5	4823.13	3332.63	358.044	-0.2	0.133333	-0.266667	2.8	-13.5	-9.3	4863.9	3338.58	357.75	0.133333	-0.233333	0.2	-5.6	-11.9	-11.8	4902.79	3345.04	357.831	-0.466667	-0.0666667	0.133333	1.3	-9.5	-10.6	4942.63	3352.55	357.745	0.366667
2023-01-03	4741.15	3324.52	358.025	-0.45	0.1	-0.1	-1.6	-7.6	-11.2	4782.51	3328.21	357.748	-0.4	-0.1	-0.25	-7.5	-19.1	-11	4823.13	3332.63	358.043	0.15	-0.45	-0.45	3.1	-14.4	-10.2	4863.9	3338.57	357.749	0.3	-0.55	-0.55	-5	-13	-12.9	4902.79	3345.04	357.83	-0.65	-0.55	-0.65	0	-10.6	-11.9	4942.63	3352.54	357.745	-0.7
2023-01-04	4741.15	3324.52	358.026	-0.4	-0.8	0.6	-2	-8.4	-10.6	4782.51	3328.21	357.749	0.2	0.6	0.4	-7.3	-18.5	-10.6	4823.13	3332.63	358.043	-0.9	0.2	-0.4	2.2	-14.2	-10.6	4863.9	3338.57	357.749	0.6	0.2	-0.2	-4.4	-12.8	-13.1	4902.79	3345.04	357.829	-0.7	-0.7	-0.5	-0.7	-11.3	-12.4	4942.62	3352.54	357.744	-0.6
2023-01-06	4741.15	3324.51	358.025	0.1	-0.7	-0.1	-1.8	-9.8	-10.8	4782.51	3328.21	357.748	-0.6	0.2	-0.3	-8.5	-18.1	-11.2	4823.13	3332.63	358.043	0.35	-0.2	0.25	2.9	-14.6	-10.1	4863.9	3338.57	357.75	-0.3	-0.65	0.2	-5	-14.1	-12.7	4902.79	3345.04	357.829	-0.4	-0.65	-0.2	-1.5	-12.6	-12.8	4942.62	3352.54	357.743	-0.1
2023-01-07	4741.15	3324.51	358.026	-0.7	-0.3	0.1	-2.5	-10.1	-10.7	4782.51	3328.21	357.748	-0.5	-0.6	-0.5	-9	-18.7	-11.7	4823.13	3332.63	358.043	0.2	0.1	-0.7	3.1	-14.5	-10.8	4863.9	3338.57	357.749	0.5	-0.3	-0.7	-4.5	-14.4	-13.4	4902.79	3345.04	357.829	0.5	-0.6	-0.3	-1	-13.2	-13.1	4942.62	3352.54	357.743	-0.3
2023-01-16	4741.14	3324.51	358.027	-0.0777778	-0.188889	0.177778	-3.2	-11.8	-9.1	4782.51	3328.21	357.746	0.0777778	-0.0777778	-0.211111	-8.3	-19.4	-13.6	4823.13	3332.63	358.044	0.133333	0.111111	0.166667	4.3	-13.5	-9.3	4863.9	3338.57	357.747	-0.0555556	-0.111111	-0.166667	-5	-15.4	-14.9	4902.79	3345.04	357.828	0.0222222	-0.211111	-0.0666667	-0.8	-15.1	-13.7	4942.62	3352.54	357.743	-0.188889
2023-02-03	4741.15	3324.51	358.026	0.0555556	-0.05	-0.0555556	-2.2	-12.7	-10.1	4782.51	3328.21	357.745	-0.0722222	-0.0555556	-0.0611111	-9.6	-20.4	-14.7	4823.13	3332.64	358.043	-0.05	0.0611111	-0.05	3.4	-12.4	-10.2	4863.9	3338.57	357.746	-0.0944444	-0.0722222	-0.0611111	-6.7	-16.7	-16	4902.79	3345.04	357.827	-0.0555556	-0.0611111	-0.0611111	-1.8	-16.2	-14.8	4942.62	3352.54	357.742	-0.0666667
2023-02-04	4741.15	3324.51	358.026	-0.4	-0.6	-0.7	-2.6	-13.3	-10.8	4782.51	3328.21	357.745	-0.1	0.5	0.5	-9.7	-19.9	-14.2	4823.13	3332.64	358.044	-0.4	0.1	0.5	3	-12.3	-9.7	4863.9	3338.57	357.746	0.7	-0.7	-0.4	-6	-17.4	-16.4	4902.79	3345.04	357.827	-0.2	0.9	-0.2	-2	-15.3	-15	4942.62	3352.54	357.743	-0.9
2023-02-07	4741.14	3324.51	358.024	-0.333333	-0.533333	-0.433333	-3.6	-14.9	-12.1	4782.5	3328.21	357.744	-0.366667	0.2	-0.433333	-10.8	-19.3	-15.5	4823.13	3332.64	358.043	-0.433333	-0.1	-0.133333	1.7	-12.6	-10.1	4863.9	3338.57	357.745	-0.1	-0.166667	-0.166667	-6.3	-17.9	-16.9	4902.79	3345.04	357.825	0.133333	-0.2	-0.466667	-1.6	-15.9	-16.4	4942.62	3352.54	357.743	-0.366667
2023-02-11	4741.14	3324.51	358.024	-0.175	-0.275	-0.1	-4.3	-16	-12.5	4782.5	3328.21	357.743	-0.35	0.075	-0.225	-12.2	-19	-16.4	4823.13	3332.64	358.045	-0.175	-0.1	0.3	1	-13	-8.9	4863.9	3338.57	357.745	-0.15	-0.225	-0.125	-6.9	-18.8	-17.4	4902.79	3345.04	357.826	0.15	-0.325	0.125	-1	-17.2	-15.9	4942.62	3352.54	357.742	-0.1
2023-02-15	4741.14	3324.51	358.024	-0.1	0.45	0.05	-4.7	-14.2	-12.3	4782.5	3328.21	357.742	-0.3	0.1	-0.375	-13.4	-18.6	-17.9	4823.13	3332.63	358.045	0.05	-0.25	0.15	1.2	-14	-8.3	4863.9	3338.57	357.743	0.05	-0.5	-0.475	-6.7	-20.8	-19.3	4902.79	3345.04	357.825	-0.125	0.125	-0.225	-1.5	-16.7	-16.8	4942.62	3352.55	357.741	0.15
2023-02-21	4741.15	3324.51	358.026	0.35	0.133333	0.283333	-2.6	-13.4	-10.6	4782.5	3328.21	357.74	0.0833333	0.0666667	-0.2	-12.9	-18.2	-19.1	4823.13	3332.63	358.044	0.216667	0.0833333	-0.233333	2.5	-13.5	-9.7	4863.9	3338.57	357.745	-0.35	0.0666667	0.333333	-8.8	-20.4	-17.3	4902.79	3345.04	357.825	-0.266667	0.2	-0.0666667	-3.1	-15.5	-17.2	4942.62	3352.55	357.74	0.283333
2023-02-24	4741.15	3324.51	358.026	0	-0.133333	0.1	-2.6	-13.8	-10.3	4782.5	3328.21	357.741	0.1	-0.1	0.2	-12.6	-18.5	-18.5	4823.13	3332.63	358.045	0.266667	-0.1	0.3	3.3	-13.8	-8.8	4863.9	3338.57	357.745	-0.4	-0.3	0.133333	-10	-21.3	-16.9	4902.79	3345.04	357.824	0.2	-0.266667	-0.1	-2.5	-16.3	-17.5	4942.62	3352.55	357.741	0.266667
2023-02-28	4741.15	3324.51	358.026	0.3	-0.325	0.125	-1.4	-15.1	-9.8	4782.5	3328.21	357.741	0.075	0.075	0.125	-12.3	-18.2	-18	4823.13	3332.63	358.043	0.375	-0.075	-0.275	4.8	-14.1	-9.9	4863.9	3338.57	357.745	-0.15	-0.25	-0.125	-10.6	-22.3	-17.4	4902.79	3345.04	357.824	-0.25	0.1	-0.075	-3.5	-15.9	-17.8	4942.62	3352.55	357.742	-0.1
2023-03-04	4741.15	3324.51	358.026	-0.3	-0.075	-0.125	-2.6	-15.4	-10.3	4782.5	3328.21	357.742	-0.1	0.075	0.15	-12.7	-17.9	-17.4	4823.13	3332.63	358.044	-0.075	-0.05	0.15	4.5	-14.3	-9.3	4863.9	3338.57	357.744	0.15	-0.1	-0.15	-10	-22.7	-18	4902.79	3345.04	357.823	0.125	-0.075	-0.2	-3	-16.2	-18.6	4942.62	3352.55	357.742	-0.1
2023-03-08	4741.15	3324.51	358.025	0.275	0.375	-0.25	-1.5	-13.9	-11.3	4782.5	3328.21	357.742	0.125	0.1	-0.125	-12.2	-17.5	-17.9	4823.13	3332.63	358.043	-0.225	-0.2	-0.175	3.6	-15.1	-10	4863.9	3338.56	357.744	0.175	-0.125	-0.1	-9.3	-23.2	-18.4	4902.79	3345.04	357.823	-0.15	0.1	-0.075	-3.6	-15.8	-18.9	4942.62	3352.54	357.743	-0.325
2023-03-11	4741.15	3324.51	358.024	-0.433333	-0.266667	-0.2	-2.8	-14.7	-11.9	4782.5	3328.21	357.741	-0.466667	-0.366667	-0.166667	-13.6	-18.6	-18.4	4823.13	3332.63	358.044	0.3	-0.1	0.266667	4.5	-15.4	-9.2	4863.9	3338.56	357.744	-0.2	0.0666667	0.0666667	-9.9	-23	-18.2	4902.79	3345.04	357.823	0.1	-0.166667	0.166667	-3.3	-16.3	-18.4	4942.62	3352.55	357.742	0.133333
2023-03-15	4741.14	3324.51	358.024	-0.275	-0.175	-0.075	-3.9	-15.4	-12.2	4782.5	3328.21	357.74	0.15	0.15	-0.225	-13	-18	-19.3	4823.13	3332.63	358.044	0.125	-0.175	-0.15	5	-16.1	-9.8	4863.9	3338.56	357.745	-0.15	-0.15	0.225	-10.5	-23.6	-17.3	4902.78	3345.04	357.823	-0.125	-0.075	-0.075	-3.8	-16.6	-18.7	4942.62	3352.55	357.742	0.1
2023-03-17	4741.14	3324.51	358.023	0.4	-0.3	-0.5	-3.1	-16	-13.2	4782.5	3328.21	357.74	-0.45	-0.05	0.1	-13.9	-18.1	-19.1	4823.13	3332.63	358.043	0.65	0.25	-0.35	6.3	-15.6	-10.5	4863.9	3338.56	357.745	-0.3	-0.5	-0.15	-11.1	-24.6	-17.6	4902.79	3345.04	357.823	0.45	-0.15	-0.25	-2.9	-16.9	-19.2	4942.62	3352.55	357.743	-0.1
2023-03-19	4741.14	3324.51	358.022	-0.65	0.5	-0.7	-4.4	-15	-14.6	4782.5	3328.21	357.741	0.1	0.15	0.4	-13.7	-17.8	-18.3	4823.13	3332.63	358.044	0.2	-0.05	0.55	6.7	-15.7	-9.4	4863.89	3338.56	357.744	-0.4	0.6	-0.3	-11.9	-23.4	-18.2	4902.79	3345.04	357.823	0.2	0.25	0.2	-2.5	-16.4	-18.8	4942.62	3352.55	357.745	-0.35
2023-03-21	4741.14	3324.51	358.022	0.1	-0.4	-0.05	-4.2	-15.8	-14.7	4782.5	3328.22	357.741	-0.65	0.55	-0.25	-15	-16.7	-18.8	4823.13	3332.63	358.043	-0.5	-0.05	-0.3	5.7	-15.8	-10	4863.89	3338.57	357.745	-0.5	0.45	0.4	-12.9	-22.5	-17.4	4902.79	3345.04	357.823	0.1	0.2	-0.05	-2.3	-16	-18.9	4942.62	3352.54	357.745	-0.6
2023-03-23	4741.14	3324.51	358.022	-0.45	-0.6	0.45	-5.1	-17	-13.8	4782.5	3328.21	357.74	0.55	-0.3	-0.45	-13.9	-17.3	-19.7	4823.13	3332.63	358.043	-0.7	-0.3	-0.25	4.3	-16.4	-10.5	4863.89	3338.57	357.745	0.4	0.45	0.25	-12.1	-21.6	-16.9	4902.79	3345.04	357.823	-0.25	0.2	0.15	-2.8	-15.6	-18.6	4942.62	3352.54	357.744	0.65
2023-03-27	4741.14	3324.51	358.024	0.275	-0.125	0.425	-4	-17.5	-12.1	4782.5	3328.21	357.741	-0.1	-0.075	0.3	-14.3	-17.6	-18.5	4823.13	3332.63	358.043	0.425	-0.25	0.075	6	-17.4	-10.2	4863.89	3338.57	357.745	-0.175	0.425	-0.175	-12.8	-19.9	-17.6	4902.79	3345.04	357.825	-0.075	-0.25	0.325	-3.1	-16.6	-17.3	4942.62	3352.54	357.743	0.125
2023-03-30	4741.14	3324.51	358.023	-0.166667	-0.433333	-0.266667	-4.5	-18.8	-12.9	4782.5	3328.21	357.742	0.5	-0.0666667	0.433333	-12.8	-17.8	-17.2	4823.13	3332.63	358.042	0.2	0.0666667	-0.433333	6.6	-17.2	-11.5	4863.9	3338.57	357.744	0.533333	-0.266667	-0.333333	-11.2	-20.7	-18.6	4902.78	3345.04	357.825	-0.333333	-0.0666667	0.2	-4.1	-16.8	-16.7	4942.62	3352.54	357.744	-0.4
2023-04-03	4741.14	3324.51	358.023	0.15	0.225	-0.1	-3.9	-17.9	-13.3	4782.5	3328.21	357.743	-0.25	-0.15	0.05	-13.8	-18.4	-17	4823.13	3332.63	358.042	0.1	0	0.05	7	-17.2	-11.3	4863.89	3338.57	357.743	-0.35	0.325	-0.05	-12.6	-19.4	-18.8	4902.78	3345.04	357.824	-0.15	-0.025	-0.35	-4.7	-16.9	-18.1	4942.62	3352.54	357.743	-0.35
2023-04-07	4741.15	3324.51	358.023	0.325	-0.2	0.025	-2.6	-18.7	-13.2	4782.5	3328.22	357.743	0.35	0.4	0.05	-12.4	-16.8	-16.8	4823.13	3332.63	358.042	-0.125	0.35	-0.075	6.5	-15.8	-11.6	4863.89	3338.57	357.745	-0.175	0.05	0.375	-13.3	-19.2	-17.3	4902.78	3345.04	357.825	-0.275	0.25	0.275	-5.8	-15.9	-17	4942.62	3352.54	357.743	0.425
2023-04-11	4741.15	3324.51	358.022	0.3	0.2	-0.25	-1.4	-17.9	-14.2	4782.5	3328.22	357.743	0.1	0.35	0.1	-12	-15.4	-16.4	4823.13	3332.63	358.042	-0.15	0.2	-0.025	5.9	-15	-11.7	4863.9	3338.57	357.746	0.4	-0.15	0.225	-11.7	-19.8	-16.4	4902.78	3345.04	357.825	-0.275	0.25	-0.075	-6.9	-14.9	-17.3	4942.62	3352.54	357.744	-0.225
2023-04-15	4741.15	3324.51	358.021	-0.375	0.125	-0.35	-2.9	-17.4	-15.6	4782.5	3328.22	357.744	-0.25	0.25	0.2	-13	-14.4	-15.6	4823.13	3332.63	358.043	-0.3	-0.3	0.425	4.7	-16.2	-10	4863.9	3338.57	357.745	0.25	0.075	-0.275	-10.7	-19.5	-17.5	4902.78	3345.04	357.826	0.125	0.15	0.225	-6.4	-14.3	-16.4	4942.62	3352.54	357.745	0.25
2023-04-19	4741.15	3324.51	358.019	0.15	-0.325	-0.375	-2.3	-18.7	-17.1	4782.5	3328.22	357.744	-0.225	0.2	-0.075	-13.9	-13.6	-15.9	4823.13	3332.63	358.043	0.225	0.075	-0.15	5.6	-15.9	-10.6	4863.9	3338.57	357.745	0	-0.3	0	-10.7	-20.7	-17.5	4902.78	3345.04	357.825	0.375	-0.375	-0.25	-4.9	-15.8	-17.4	4942.62	3352.54	357.746	-0.05
2023-04-22	4741.15	3324.51	358.018	0.233333	-0.233333	-0.333333	-1.6	-19.4	-18.1	4782.5	3328.22	357.743	-0.4	0	-0.3	-15.1	-13.6	-16.8	4823.13	3332.63	358.042	0.166667	0.133333	-0.433333	6.1	-15.5	-11.9	4863.9	3338.57	357.746	-0.3	0.466667	0.566667	-11.6	-19.3	-15.8	4902.78	3345.04	357.825	-0.233333	0.366667	0	-5.6	-14.7	-17.4	4942.62	3352.54	357.746	0.433333
2023-04-25	4741.15	3324.51	358.019	-0.366667	0.566667	0.4	-2.7	-17.7	-16.9	4782.5	3328.22	357.742	0.466667	-0.166667	-0.166667	-13.7	-14.1	-17.3	4823.13	3332.63	358.041	0.133333	-0.4	-0.266667	6.5	-16.7	-12.7	4863.9	3338.57	357.747	0.133333	0.1	0.1	-11.2	-19	-15.5	4902.78	3345.04	357.823	0.266667	-0.266667	-0.466667	-4.8	-15.5	-18.8	4942.62	3352.54	357.745	0.166667
2023-04-28	4741.15	3324.51	358.021	0.4	-0.4	0.533333	-1.5	-18.9	-15.3	4782.5	3328.22	357.742	-0.0333333	-0.366667	-0.0666667	-13.8	-15.2	-17.5	4823.13	3332.63	358.04	0.433333	0	-0.166667	7.8	-16.7	-13.2	4863.9	3338.57	357.746	0.233333	0.0333333	-0.366667	-10.5	-18.9	-16.6	4902.78	3345.04	357.823	-0.1	0	-0.0666667	-5.1	-15.5	-19	4942.62	3352.54	357.744	-0.5
2023-05-01	4741.15	3324.51	358.02	0.233333	0.266667	-0.466667	-0.8	-18.1	-16.7	4782.5	3328.22	357.741	-0.0333333	0.4	-0.466667	-13.9	-14	-18.9	4823.13	3332.63	358.041	-0.533333	0.333333	0.366667	6.2	-15.7	-12.1	4863.9	3338.57	357.747	-0.1	-0.0333333	0.433333	-10.8	-19	-15.3	4902.78	3345.04	357.824	0.233333	-0.5	0.5	-4.4	-17	-17.5	4942.62	3352.55	357.744	-0.466667
2023-05-03	4741.15	3324.51	358.02	0.3	0.15	0.4	-0.2	-17.8	-15.9	4782.5	3328.22	357.741	0.05	0.05	0.05	-13.8	-13.9	-18.8	4823.13	3332.63	358.04	-0.2	0.5	-0.65	5.8	-14.7	-13.4	4863.9	3338.57	357.748	-0.3	-0.25	0.35	-11.4	-19.5	-14.6	4902.78	3345.04	357.825	-0.4	0.25	0.25	-5.2	-16.5	-17	4942.62	3352.55	357.745	0.35
2023-05-06	4741.15	3324.51	358.02	0.133333	0.366667	-0.1	0.2	-16.7	-16.2	4782.5	3328.22	357.742	-0.3	0	0.266667	-14.7	-13.9	-18	4823.13	3332.63	358.039	0.4	-0.0666667	-0.266667	7	-14.9	-14.2	4863.89	3338.57	357.749	-0.466667	0.5	0.333333	-12.8	-18	-13.6	4902.78	3345.04	357.826	0.466667	-0.366667	0.5	-3.8	-17.6	-15.5	4942.62	3352.55	357.746	-0.366667
2023-05-09	4741.15	3324.51	358.021	0.533333	0	0.433333	1.8	-16.7	-14.9	4782.5	3328.22	357.742	0.166667	-0.133333	0	-14.2	-14.3	-18	4823.13	3332.63	358.039	-0.333333	0.433333	-0.0333333	6	-13.6	-14.3	4863.89	3338.57	357.747	-0.5	-0.2	-0.466667	-14.3	-18.6	-15	4902.78	3345.04	357.826	-0.333333	-0.2	-0.133333	-4.8	-18.2	-15.9	4942.62	3352.54	357.745	0.0666667
2023-05-12	4741.15	3324.51	358.021	-0.533333	0.366667	-0.1	0.2	-15.6	-15.2	4782.5	3328.22	357.743	-0.5	-0.0666667	0.4	-15.7	-14.5	-16.8	4823.13	3332.64	358.04	-0.366667	0.4	0.166667	4.9	-12.4	-13.8	4863.89	3338.57	357.747	-0.533333	0.533333	0.0666667	-15.9	-17	-14.8	4902.78	3345.04	357.825	0.233333	0.233333	-0.266667	-4.1	-17.5	-16.7	4942.62	3352.54	357.744	-0.1
2023-05-26	4741.15	3324.51	358.022	0.00714286	-0.0571429	0.0642857	0.3	-16.4	-14.3	4782.5	3328.22	357.742	0.0285714	-0.00714286	-0.0785714	-15.3	-14.6	-17.9	4823.13	3332.63	358.038	-0.1	-0.107143	-0.0857143	3.5	-13.9	-15	4863.89	3338.57	357.746	-0.00714286	0.0428571	-0.0785714	-16	-16.4	-15.9	4902.78	3345.04	357.824	-0.1	0.114286	-0.114286	-5.5	-15.9	-18.3	4942.62	3352.54	357.745	-0.114286
2023-06-01	4741.15	3324.51	358.022	-0.0666667	-0.166667	-0.05	-0.1	-17.4	-14.6	4782.5	3328.22	357.741	-0.133333	0.1	-0.1	-16.1	-14	-18.5	4823.13	3332.64	358.039	-0.166667	0.216667	0.133333	2.5	-12.6	-14.2	4863.89	3338.57	357.746	0.25	0.0833333	-0.0333333	-14.5	-15.9	-16.1	4902.78	3345.04	357.825	0.133333	0.1	0.166667	-4.7	-15.3	-17.3	4942.62	3352.54	357.745	-0.0166667
2023-06-15	4741.15	3324.51	358.022	0.1	0.0142857	-0.00714286	1.3	-17.2	-14.7	4782.5	3328.22	357.741	0.0214286	0.0928571	-0.0142857	-15.8	-12.7	-18.7	4823.13	3332.63	358.042	0.335714	-0.25	0.207143	7.2	-16.1	-11.3	4863.89	3338.57	357.745	-0.0428571	0.0357143	-0.0571429	-15.1	-15.4	-16.9	4902.79	3345.04	357.825	0.107143	0.00714286	0.0357143	-3.2	-15.2	-16.8	4942.62	3352.54	357.745	0
2023-07-03	4741.15	3324.51	358.021	0.0277778	0.0888889	-0.0611111	1.8	-15.6	-15.8	4782.5	3328.22	357.741	0.0333333	0.0722222	0.0166667	-15.2	-11.4	-18.4	4823.13	3332.63	358.041	-0.0111111	-0.0888889	-0.0333333	7	-17.7	-11.9	4863.89	3338.57	357.745	-0.0888889	-0.0833333	0.0111111	-16.7	-16.9	-16.7	4902.78	3345.04	357.826	-0.0722222	0.0111111	0.0277778	-4.5	-15	-16.3	4942.61	3352.54	357.744	-0.0777778
2023-07-18	4741.15	3324.51	358.021	-0.0333333	-0.106667	0.04	1.3	-17.2	-15.2	4782.5	3328.22	357.743	0.1	0.0733333	0.1	-13.7	-10.3	-16.9	4823.13	3332.63	358.042	0.0733333	-0.0333333	0.0666667	8.1	-18.2	-10.9	4863.89	3338.57	357.745	-0.00666667	0.08	-0.0533333	-16.8	-15.7	-17.5	4902.78	3345.04	357.824	0.0266667	0.0266667	-0.0866667	-4.1	-14.6	-17.6	4942.61	3352.54	357.745	-0.0333333
2023-08-03	4741.15	3324.51	358.021	-0.08125	0.08125	0.0125	0	-15.9	-15	4782.5	3328.22	357.743	0.1	-0.10625	0.05	-12.1	-12	-16.1	4823.13	3332.63	358.041	-0.025	0.1	-0.0625	7.7	-16.6	-11.9	4863.89	3338.57	357.746	0.06875	0.0625	0.10625	-15.7	-14.7	-15.8	4902.79	3345.04	357.823	0.1	0.08125	-0.06875	-2.5	-13.3	-18.7	4942.61	3352.54	357.746	-0.00625
2023-08-18	4741.15	3324.51	358.023	-0.1	-0.113333	0.12	-1.5	-17.6	-13.2	4782.5	3328.22	357.745	0	0.0466667	0.0733333	-12.1	-11.3	-15	4823.13	3332.63	358.04	0.106667	-0.0333333	-0.0733333	9.3	-17.1	-13	4863.89	3338.57	357.746	0.0533333	0.113333	-0.0466667	-14.9	-13	-16.5	4902.79	3345.04	357.824	0.0733333	-0.0333333	0.0533333	-1.4	-13.8	-17.9	4942.62	3352.54	357.745	0.113333
[truncated: 68 more columns]
